# Supplementary material for: 2-(3-Chloro-5,6-diphenyl-2,5-dihydro-1,2,4-triazin-5-yl)-2-methyl­propane­nitrile
Source: Acta Crystallogr Sect E Struct Rep Online. 2012 May 31;68(Pt 6):o1938. doi: 10.1107/S1600536812023252 (PMC3379491; doi:10.1107/S1600536812023252)
Supplement: Supplementary file 1 [file e-68-o1938-sup1.cif]

##############################################################################
#                                                                            #
# This CIF contains the data in a paper accepted for publication in          #
# Acta Crystallographica Section E. It conforms to the requirements of       #
# Notes for Authors for Acta Crystallographica Section E, and has been       #
# peer reviewed under the auspices of the IUCr Commission on Journals.       #
#                                                                            #
# Full details of the Crystallographic Information File format               #
# are given in the paper "The Crystallographic Information File (CIF):       #
# a New Standard Archive File for Crystallography" by S. R. Hall, F. H.      #
# Allen and I. D. Brown [Acta Cryst. (1991), A47, 655-685].                  #
#                                                                            #
# The current version of the core CIF dictionary is obtainable from          #
# ftp://ftp.iucr.org/pub/cif_core.dic.                                       #
#                                                                            #
# Software is freely available for graphical display of the structure(s)     #
# in this CIF. For information consult the CIF software page                 #
# http://www.iucr.org/resources/cif/software.                                #
#                                                                            #
# This file may be used for bona fide research purposes within the           #
# scientific community so long as proper attribution is given to the journal # 
# article from which it was obtained.                                        #
#                                                                            #
##############################################################################
data_I
_audit_creation_method     SHELXL-97
_chemical_name_systematic
;
2-(3-Chloro-5,6-diphenyl-2,5-dihydro-1,2,4-triazin-5-yl)-2-methylpropanenitrile
;
_chemical_name_common     ?
_chemical_formula_moiety     'C19 H17 Cl N4'
_chemical_formula_sum     'C19 H17 Cl N4'
_chemical_formula_iupac     'C19 H17 Cl N4'
_chemical_formula_weight     336.82
_chemical_melting_point     456
_symmetry_cell_setting     monoclinic
_symmetry_space_group_name_H-M     'P 21/c'
_symmetry_space_group_name_Hall     '-P 2ybc'
loop_
    _symmetry_equiv_pos_as_xyz
    'x, y, z'
    '-x, y+1/2, -z+1/2'
    '-x, -y, -z'
    'x, -y-1/2, z-1/2'
_cell_length_a     8.24220(10)
_cell_length_b     13.9124(2)
_cell_length_c     15.4685(3)
_cell_angle_alpha     90.00
_cell_angle_beta     93.8550(10)
_cell_angle_gamma     90.00
_cell_volume     1769.74(5)
_cell_formula_units_Z     4
_cell_measurement_reflns_used     9905
_cell_measurement_theta_min     5.38
_cell_measurement_theta_max     67.71
_cell_measurement_temperature     293(2)
_exptl_crystal_description     prism
_exptl_crystal_colour     colourless
_exptl_crystal_size_max     0.44
_exptl_crystal_size_mid     0.23
_exptl_crystal_size_min     0.11
_exptl_crystal_density_diffrn     1.264
_exptl_crystal_density_meas     ?
_exptl_crystal_density_method     'not measured'
_exptl_crystal_F_000     704
_exptl_absorpt_coefficient_mu     1.955
_exptl_absorpt_correction_type     multi-scan
_exptl_absorpt_process_details
;
(SADABS; Bruker, 2005)
;
_exptl_absorpt_correction_T_min     0.8165
_exptl_absorpt_correction_T_max     1.0000
_exptl_special_details
;
^1^H NMR (400 MHz, CDCl~3~) <i>\d</i>: 1.50 (<i>s</i>, 3H, CH~3~),
1.53 (<i>s</i>, 3H), 6.95--6.97 (<i>m</i>, 2H), 7.21--7.25 (<i>m</i>, 2H),
7.34--7.47 (<i>m</i>,4H), 7.70--7.72 (<i>m</i>, 2H), 8.25 (<i>s</i>, 1H); ^13^C
NMR (50 MHz, CDCl~3~) <i>\d</i>: 22.6, 25.5, 39.0, 70.4, 124.0, 127.9, 128.5,
128.6, 128.7, 129.7, 130.0, 135.4, 140.7, 140.8, 147.5; HR MS ESI calculated for
C~19~H~17~N~4~NaCl: 359.10340, found: 359.10469.
;
_diffrn_ambient_temperature     293(2)
_diffrn_radiation_type     CuK\a
_diffrn_radiation_wavelength     1.54178
_diffrn_radiation_source     'fine-focus sealed tube'
_diffrn_radiation_monochromator     graphite
_diffrn_measurement_device_type     'Bruker SMART APEXII CCD'
_diffrn_measurement_method     '\f and \w scans'
_diffrn_detector_area_resol_mean     ?
_diffrn_reflns_number     20671
_diffrn_reflns_av_R_equivalents     0.0366
_diffrn_reflns_av_sigmaI/netI     0.0247
_diffrn_reflns_theta_min     4.28
_diffrn_reflns_theta_max     68.13
_diffrn_reflns_theta_full     68.13
_diffrn_measured_fraction_theta_max     0.990
_diffrn_measured_fraction_theta_full     0.990
_diffrn_reflns_limit_h_min     -9
_diffrn_reflns_limit_h_max     9
_diffrn_reflns_limit_k_min     -12
_diffrn_reflns_limit_k_max     16
_diffrn_reflns_limit_l_min     -18
_diffrn_reflns_limit_l_max     18
_diffrn_standards_number     ?
_diffrn_standards_interval_count     ?
_diffrn_standards_interval_time     ?
_diffrn_standards_decay_%     ?
_refine_special_details
;
 Refinement of F^2^ against ALL reflections.  The weighted R-factor wR and
 goodness of fit S are based on F^2^, conventional R-factors R are based
 on F, with F set to zero for negative F^2^. The threshold expression of
 F^2^ > 2sigma(F^2^) is used only for calculating R-factors(gt) etc. and is
 not relevant to the choice of reflections for refinement.  R-factors based
 on F^2^ are statistically about twice as large as those based on F, and R-
 factors based on ALL data will be even larger.
;
_reflns_number_total     3198
_reflns_number_gt     2957
_reflns_threshold_expression     I>2\s(I)
_refine_ls_structure_factor_coef     Fsqd
_refine_ls_matrix_type     full
_refine_ls_R_factor_all     0.0393
_refine_ls_R_factor_gt     0.0369
_refine_ls_wR_factor_gt     0.1075
_refine_ls_wR_factor_ref     0.1103
_refine_ls_goodness_of_fit_ref     1.028
_refine_ls_restrained_S_all     1.028
_refine_ls_number_reflns     3198
_refine_ls_number_parameters     221
_refine_ls_number_restraints     0
_refine_ls_hydrogen_treatment     mixed
_refine_ls_weighting_scheme     calc
_refine_ls_weighting_details
         'calc w=1/[\s^2^(Fo^2^)+(0.0608P)^2^+0.3505P] where P=(Fo^2^+2Fc^2^)/3'
_atom_sites_solution_hydrogens     difmap
_atom_sites_solution_primary     direct
_atom_sites_solution_secondary     difmap
_refine_ls_shift/su_max     0.000
_refine_ls_shift/su_mean     0.000
_refine_diff_density_max     0.210
_refine_diff_density_min     -0.284
_refine_ls_extinction_method     'SHELXL97 (Sheldrick, 2008)'
_refine_ls_extinction_coef     0.0014(3)
_refine_ls_extinction_expression
                                  'Fc^*^=kFc[1+0.001xFc^2^\l^3^/sin(2\q)]^-1/4^'
loop_
    _atom_type_symbol
    _atom_type_description
    _atom_type_scat_dispersion_real
    _atom_type_scat_dispersion_imag
    _atom_type_scat_source
    'C' 'C' 0.0181 0.0091
                         'International Tables Vol C Tables 4.2.6.8 and 6.1.1.4'
    'H' 'H' 0.0000 0.0000
                         'International Tables Vol C Tables 4.2.6.8 and 6.1.1.4'
    'Cl' 'Cl' 0.3639 0.7018
                         'International Tables Vol C Tables 4.2.6.8 and 6.1.1.4'
    'N' 'N' 0.0311 0.0180
                         'International Tables Vol C Tables 4.2.6.8 and 6.1.1.4'
_computing_data_collection     'APEX2 (Bruker, 2005)'
_computing_cell_refinement     'SAINT (Bruker, 2005)'
_computing_data_reduction     'SAINT (Bruker, 2005)'
_computing_structure_solution     'SHELXS97 (Sheldrick, 2008)'
_computing_structure_refinement     'SHELXL97 (Sheldrick, 2008)'
_computing_molecular_graphics     'ORTEP-3 for Windows (Farrugia, 1997)'
_computing_publication_material
                         'SHELXL97 (Sheldrick, 2008) and WinGX (Farrugia, 1999)'
loop_
    _atom_site_type_symbol
    _atom_site_label
    _atom_site_fract_x
    _atom_site_fract_y
    _atom_site_fract_z
    _atom_site_U_iso_or_equiv
    _atom_site_adp_type
    _atom_site_calc_flag
    _atom_site_refinement_flags
    _atom_site_occupancy
    _atom_site_symmetry_multiplicity
    _atom_site_disorder_assembly
    _atom_site_disorder_group
    Cl Cl3 0.34703(6) 0.12753(4) 0.01120(3) 0.07817(19) Uani d . 1 1 . .
    N N1 0.63312(16) 0.25063(9) 0.18802(7) 0.0529(3) Uani d . 1 1 . .
    N N2 0.54094(19) 0.22497(10) 0.11422(8) 0.0651(4) Uani d . 1 1 . .
    H H2 0.538(3) 0.2666(17) 0.0696(16) 0.098 Uiso d . 1 1 . .
    N N4 0.44978(15) 0.07957(9) 0.16785(7) 0.0505(3) Uani d . 1 1 . .
    N N9 0.5113(2) 0.12362(10) 0.48082(9) 0.0693(4) Uani d . 1 1 . .
    C C3 0.45641(18) 0.14300(11) 0.11027(9) 0.0510(3) Uani d . 1 1 . .
    C C5 0.54108(15) 0.09677(9) 0.25203(7) 0.0391(3) Uani d . 1 1 . .
    C C6 0.63422(15) 0.19302(9) 0.25246(8) 0.0425(3) Uani d . 1 1 . .
    C C7 0.40539(16) 0.10027(10) 0.31926(9) 0.0446(3) Uani d . 1 1 . .
    C C8 0.47297(19) 0.11233(10) 0.40948(9) 0.0498(3) Uani d . 1 1 . .
    C C51 0.66526(15) 0.01512(9) 0.26417(8) 0.0432(3) Uani d . 1 1 . .
    C C52 0.77159(19) 0.00305(13) 0.19886(11) 0.0624(4) Uani d . 1 1 . .
    H H52 0.7590 0.0404 0.1490 0.094 Uiso calc R 1 1 . .
    C C53 0.8958(2) -0.06387(16) 0.20727(16) 0.0840(6) Uani d . 1 1 . .
    H H53 0.9659 -0.0708 0.1630 0.126 Uiso calc R 1 1 . .
    C C54 0.9167(2) -0.11954(14) 0.27919(19) 0.0848(7) Uani d . 1 1 . .
    H H54 1.0026 -0.1629 0.2853 0.127 Uiso calc R 1 1 . .
    C C55 0.8094(2) -0.11095(13) 0.34268(15) 0.0773(6) Uani d . 1 1 . .
    H H55 0.8205 -0.1506 0.3911 0.116 Uiso calc R 1 1 . .
    C C56 0.6847(2) -0.04408(11) 0.33588(10) 0.0562(4) Uani d . 1 1 . .
    H H56 0.6136 -0.0390 0.3798 0.084 Uiso calc R 1 1 . .
    C C61 0.72769(17) 0.22915(10) 0.33162(8) 0.0489(3) Uani d . 1 1 . .
    C C62 0.6891(2) 0.31924(12) 0.36333(10) 0.0610(4) Uani d . 1 1 . .
    H H62 0.6081 0.3557 0.3342 0.091 Uiso calc R 1 1 . .
    C C63 0.7696(3) 0.35509(16) 0.43739(13) 0.0800(6) Uani d . 1 1 . .
    H H63 0.7418 0.4152 0.4582 0.120 Uiso calc R 1 1 . .
    C C64 0.8905(3) 0.3025(2) 0.48049(13) 0.0919(7) Uani d . 1 1 . .
    H H64 0.9435 0.3263 0.5310 0.138 Uiso calc R 1 1 . .
    C C65 0.9325(2) 0.21470(19) 0.44865(13) 0.0859(6) Uani d . 1 1 . .
    H H65 1.0160 0.1797 0.4772 0.129 Uiso calc R 1 1 . .
    C C66 0.85223(19) 0.17737(14) 0.37446(11) 0.0648(4) Uani d . 1 1 . .
    H H66 0.8819 0.1177 0.3535 0.097 Uiso calc R 1 1 . .
    C C71 0.2966(2) 0.18857(13) 0.29982(13) 0.0668(4) Uani d . 1 1 . .
    H H711 0.2400 0.1813 0.2439 0.100 Uiso calc R 1 1 . .
    H H712 0.3627 0.2454 0.3002 0.100 Uiso calc R 1 1 . .
    H H713 0.2192 0.1941 0.3433 0.100 Uiso calc R 1 1 . .
    C C72 0.29850(19) 0.00935(12) 0.31542(11) 0.0597(4) Uani d . 1 1 . .
    H H721 0.2496 0.0014 0.2578 0.090 Uiso calc R 1 1 . .
    H H722 0.2148 0.0157 0.3553 0.090 Uiso calc R 1 1 . .
    H H723 0.3644 -0.0457 0.3308 0.090 Uiso calc R 1 1 . .
loop_
    _atom_site_aniso_label
    _atom_site_aniso_U_11
    _atom_site_aniso_U_22
    _atom_site_aniso_U_33
    _atom_site_aniso_U_12
    _atom_site_aniso_U_13
    _atom_site_aniso_U_23
    Cl3 0.0896(3) 0.0984(4) 0.0432(2) -0.0087(2) -0.0200(2) 0.01157(19)
    N1 0.0687(7) 0.0523(7) 0.0379(6) -0.0075(6) 0.0044(5) 0.0062(5)
    N2 0.0957(10) 0.0610(8) 0.0373(6) -0.0108(7) -0.0056(6) 0.0144(6)
    N4 0.0542(6) 0.0599(7) 0.0363(6) -0.0071(5) -0.0053(5) 0.0048(5)
    N9 0.1083(11) 0.0611(8) 0.0406(8) -0.0151(7) 0.0214(7) -0.0087(6)
    C3 0.0568(8) 0.0615(8) 0.0342(7) 0.0031(6) -0.0006(6) 0.0045(6)
    C5 0.0436(6) 0.0443(7) 0.0294(6) -0.0012(5) 0.0020(5) 0.0027(5)
    C6 0.0458(7) 0.0463(7) 0.0359(6) -0.0019(5) 0.0062(5) 0.0035(5)
    C7 0.0468(7) 0.0452(7) 0.0427(7) 0.0002(5) 0.0105(5) 0.0017(5)
    C8 0.0669(9) 0.0416(7) 0.0431(8) -0.0056(6) 0.0199(6) -0.0025(5)
    C51 0.0455(7) 0.0453(7) 0.0384(6) 0.0009(5) 0.0006(5) -0.0068(5)
    C52 0.0567(8) 0.0755(10) 0.0561(9) 0.0013(7) 0.0128(7) -0.0147(8)
    C53 0.0544(9) 0.0908(14) 0.1085(17) 0.0050(9) 0.0188(10) -0.0426(13)
    C54 0.0555(10) 0.0640(11) 0.132(2) 0.0144(8) -0.0152(11) -0.0275(12)
    C55 0.0779(12) 0.0562(9) 0.0933(14) 0.0143(8) -0.0274(11) -0.0015(9)
    C56 0.0652(9) 0.0516(8) 0.0507(8) 0.0089(7) -0.0041(6) 0.0021(6)
    C61 0.0508(7) 0.0578(8) 0.0384(7) -0.0150(6) 0.0063(5) 0.0044(6)
    C62 0.0713(10) 0.0604(9) 0.0523(8) -0.0177(7) 0.0117(7) -0.0040(7)
    C63 0.0877(13) 0.0883(13) 0.0657(11) -0.0331(11) 0.0168(10) -0.0239(10)
    C64 0.0823(13) 0.137(2) 0.0561(10) -0.0389(14) 0.0017(9) -0.0277(12)
    C65 0.0641(10) 0.1296(18) 0.0616(11) -0.0149(11) -0.0145(8) -0.0034(12)
    C66 0.0542(8) 0.0840(11) 0.0551(9) -0.0092(8) -0.0050(7) -0.0005(8)
    C71 0.0556(9) 0.0645(10) 0.0818(11) 0.0150(7) 0.0167(8) 0.0069(8)
    C72 0.0584(8) 0.0620(9) 0.0602(9) -0.0148(7) 0.0150(7) -0.0023(7)
_geom_special_details
;
 All esds (except the esd in the dihedral angle between two l.s. planes)
 are estimated using the full covariance matrix.  The cell esds are taken
 into account individually in the estimation of esds in distances, angles
 and torsion angles; correlations between esds in cell parameters are only
 used when they are defined by crystal symmetry.  An approximate (isotropic)
 treatment of cell esds is used for estimating esds involving l.s. planes.
;
loop_
    _geom_bond_atom_site_label_1
    _geom_bond_atom_site_label_2
    _geom_bond_site_symmetry_2
    _geom_bond_distance
    _geom_bond_publ_flag
    Cl3 C3 . 1.7383(14) ?
    N1 C6 . 1.2787(17) ?
    N1 N2 . 1.3752(18) ?
    N2 C3 . 1.336(2) ?
    N2 H2 . 0.90(2) ?
    N4 C3 . 1.2577(18) ?
    N4 C5 . 1.4790(16) ?
    N9 C8 . 1.138(2) ?
    C5 C51 . 1.5321(18) ?
    C5 C6 . 1.5433(18) ?
    C5 C7 . 1.5782(17) ?
    C6 C61 . 1.4895(18) ?
    C7 C8 . 1.477(2) ?
    C7 C71 . 1.539(2) ?
    C7 C72 . 1.5403(19) ?
    C51 C56 . 1.382(2) ?
    C51 C52 . 1.3914(19) ?
    C52 C53 . 1.383(3) ?
    C52 H52 . 0.9300 ?
    C53 C54 . 1.357(3) ?
    C53 H53 . 0.9300 ?
    C54 C55 . 1.370(3) ?
    C54 H54 . 0.9300 ?
    C55 C56 . 1.385(2) ?
    C55 H55 . 0.9300 ?
    C56 H56 . 0.9300 ?
    C61 C66 . 1.386(2) ?
    C61 C62 . 1.390(2) ?
    C62 C63 . 1.378(2) ?
    C62 H62 . 0.9300 ?
    C63 C64 . 1.372(3) ?
    C63 H63 . 0.9300 ?
    C64 C65 . 1.371(4) ?
    C64 H64 . 0.9300 ?
    C65 C66 . 1.387(2) ?
    C65 H65 . 0.9300 ?
    C66 H66 . 0.9300 ?
    C71 H711 . 0.9600 ?
    C71 H712 . 0.9600 ?
    C71 H713 . 0.9600 ?
    C72 H721 . 0.9600 ?
    C72 H722 . 0.9600 ?
    C72 H723 . 0.9600 ?
loop_
    _geom_angle_atom_site_label_1
    _geom_angle_atom_site_label_2
    _geom_angle_atom_site_label_3
    _geom_angle_site_symmetry_1
    _geom_angle_site_symmetry_3
    _geom_angle
    _geom_angle_publ_flag
    C6 N1 N2 . . 117.32(12) ?
    C3 N2 N1 . . 121.13(12) ?
    C3 N2 H2 . . 121.8(15) ?
    N1 N2 H2 . . 117.0(15) ?
    C3 N4 C5 . . 117.79(12) ?
    N4 C3 N2 . . 127.89(14) ?
    N4 C3 Cl3 . . 119.52(12) ?
    N2 C3 Cl3 . . 112.59(10) ?
    N4 C5 C51 . . 106.50(10) ?
    N4 C5 C6 . . 111.57(10) ?
    C51 C5 C6 . . 108.35(10) ?
    N4 C5 C7 . . 104.12(10) ?
    C51 C5 C7 . . 116.06(10) ?
    C6 C5 C7 . . 110.17(10) ?
    N1 C6 C61 . . 113.92(12) ?
    N1 C6 C5 . . 124.27(12) ?
    C61 C6 C5 . . 121.74(10) ?
    C8 C7 C71 . . 105.76(12) ?
    C8 C7 C72 . . 107.95(11) ?
    C71 C7 C72 . . 108.90(12) ?
    C8 C7 C5 . . 112.78(11) ?
    C71 C7 C5 . . 108.99(11) ?
    C72 C7 C5 . . 112.22(11) ?
    N9 C8 C7 . . 173.86(17) ?
    C56 C51 C52 . . 117.77(14) ?
    C56 C51 C5 . . 125.50(12) ?
    C52 C51 C5 . . 116.66(13) ?
    C53 C52 C51 . . 120.74(18) ?
    C53 C52 H52 . . 119.6 ?
    C51 C52 H52 . . 119.6 ?
    C54 C53 C52 . . 120.91(18) ?
    C54 C53 H53 . . 119.5 ?
    C52 C53 H53 . . 119.5 ?
    C53 C54 C55 . . 119.04(16) ?
    C53 C54 H54 . . 120.5 ?
    C55 C54 H54 . . 120.5 ?
    C54 C55 C56 . . 121.02(19) ?
    C54 C55 H55 . . 119.5 ?
    C56 C55 H55 . . 119.5 ?
    C51 C56 C55 . . 120.44(16) ?
    C51 C56 H56 . . 119.8 ?
    C55 C56 H56 . . 119.8 ?
    C66 C61 C62 . . 118.65(15) ?
    C66 C61 C6 . . 122.90(14) ?
    C62 C61 C6 . . 118.45(14) ?
    C63 C62 C61 . . 120.73(18) ?
    C63 C62 H62 . . 119.6 ?
    C61 C62 H62 . . 119.6 ?
    C64 C63 C62 . . 120.3(2) ?
    C64 C63 H63 . . 119.9 ?
    C62 C63 H63 . . 119.9 ?
    C65 C64 C63 . . 119.56(18) ?
    C65 C64 H64 . . 120.2 ?
    C63 C64 H64 . . 120.2 ?
    C64 C65 C66 . . 120.9(2) ?
    C64 C65 H65 . . 119.6 ?
    C66 C65 H65 . . 119.6 ?
    C61 C66 C65 . . 119.87(19) ?
    C61 C66 H66 . . 120.1 ?
    C65 C66 H66 . . 120.1 ?
    C7 C71 H711 . . 109.5 ?
    C7 C71 H712 . . 109.5 ?
    H711 C71 H712 . . 109.5 ?
    C7 C71 H713 . . 109.5 ?
    H711 C71 H713 . . 109.5 ?
    H712 C71 H713 . . 109.5 ?
    C7 C72 H721 . . 109.5 ?
    C7 C72 H722 . . 109.5 ?
    H721 C72 H722 . . 109.5 ?
    C7 C72 H723 . . 109.5 ?
    H721 C72 H723 . . 109.5 ?
    H722 C72 H723 . . 109.5 ?
loop_
    _geom_torsion_atom_site_label_1
    _geom_torsion_atom_site_label_2
    _geom_torsion_atom_site_label_3
    _geom_torsion_atom_site_label_4
    _geom_torsion_site_symmetry_1
    _geom_torsion_site_symmetry_2
    _geom_torsion_site_symmetry_3
    _geom_torsion_site_symmetry_4
    _geom_torsion
    _geom_torsion_publ_flag
    C6 N1 N2 C3 . . . . -0.1(2) ?
    C5 N4 C3 N2 . . . . 2.1(2) ?
    C5 N4 C3 Cl3 . . . . -178.37(10) ?
    N1 N2 C3 N4 . . . . -1.5(3) ?
    N1 N2 C3 Cl3 . . . . 178.95(12) ?
    C3 N4 C5 C51 . . . . -119.22(14) ?
    C3 N4 C5 C6 . . . . -1.18(17) ?
    C3 N4 C5 C7 . . . . 117.62(13) ?
    N2 N1 C6 C61 . . . . -176.07(12) ?
    N2 N1 C6 C5 . . . . 0.8(2) ?
    N4 C5 C6 N1 . . . . -0.21(18) ?
    C51 C5 C6 N1 . . . . 116.72(14) ?
    C7 C5 C6 N1 . . . . -115.34(14) ?
    N4 C5 C6 C61 . . . . 176.45(12) ?
    C51 C5 C6 C61 . . . . -66.62(14) ?
    C7 C5 C6 C61 . . . . 61.32(15) ?
    N4 C5 C7 C8 . . . . 177.18(11) ?
    C51 C5 C7 C8 . . . . 60.49(15) ?
    C6 C5 C7 C8 . . . . -63.07(14) ?
    N4 C5 C7 C71 . . . . -65.69(14) ?
    C51 C5 C7 C71 . . . . 177.63(12) ?
    C6 C5 C7 C71 . . . . 54.07(14) ?
    N4 C5 C7 C72 . . . . 55.01(14) ?
    C51 C5 C7 C72 . . . . -61.68(15) ?
    C6 C5 C7 C72 . . . . 174.76(11) ?
    N4 C5 C51 C56 . . . . -127.01(14) ?
    C6 C5 C51 C56 . . . . 112.84(14) ?
    C7 C5 C51 C56 . . . . -11.66(19) ?
    N4 C5 C51 C52 . . . . 56.07(15) ?
    C6 C5 C51 C52 . . . . -64.08(15) ?
    C7 C5 C51 C52 . . . . 171.42(12) ?
    C56 C51 C52 C53 . . . . -2.2(2) ?
    C5 C51 C52 C53 . . . . 175.00(15) ?
    C51 C52 C53 C54 . . . . 0.2(3) ?
    C52 C53 C54 C55 . . . . 2.2(3) ?
    C53 C54 C55 C56 . . . . -2.5(3) ?
    C52 C51 C56 C55 . . . . 1.8(2) ?
    C5 C51 C56 C55 . . . . -175.06(14) ?
    C54 C55 C56 C51 . . . . 0.5(3) ?
    N1 C6 C61 C66 . . . . -125.41(15) ?
    C5 C6 C61 C66 . . . . 57.61(18) ?
    N1 C6 C61 C62 . . . . 53.96(17) ?
    C5 C6 C61 C62 . . . . -123.02(14) ?
    C66 C61 C62 C63 . . . . -2.0(2) ?
    C6 C61 C62 C63 . . . . 178.61(14) ?
    C61 C62 C63 C64 . . . . 0.7(3) ?
    C62 C63 C64 C65 . . . . 1.0(3) ?
    C63 C64 C65 C66 . . . . -1.3(3) ?
    C62 C61 C66 C65 . . . . 1.7(2) ?
    C6 C61 C66 C65 . . . . -178.98(15) ?
    C64 C65 C66 C61 . . . . 0.0(3) ?
loop_
    _geom_hbond_atom_site_label_D
    _geom_hbond_atom_site_label_H
    _geom_hbond_atom_site_label_A
    _geom_hbond_site_symmetry_A
    _geom_hbond_distance_DH
    _geom_hbond_distance_HA
    _geom_hbond_distance_DA
    _geom_hbond_angle_DHA
    _geom_hbond_publ_flag
    C71 H711 N4 . 0.96 2.58 2.900(2) 100 y
    C72 H721 N4 . 0.96 2.48 2.847(2) 103 y
    N2 H2 N9 4_565 0.90(2) 2.06(2) 2.9474(19) 171(2) y
_iucr_refine_instructions_details
;
TITL ewaw_38 in P 21/c
CELL  1.54178   8.2422  13.9124  15.4685   90.000   93.855   90.000
ZERR     4.00   0.0001   0.0002   0.0003    0.000    0.001    0.000
LATT   1
SYMM  - X, 1/2 + Y, 1/2 - Z
SFAC  C    H    CL   N
UNIT  76   68   4    16
MERG   2
FMAP   2
PLAN  -2
ACTA
BOND   $H
CONF
L.S.  40
WGHT    0.060800    0.350500
EXTI    0.001413
FVAR       0.22073
CL3   3    0.347026    0.127525    0.011202    11.00000    0.08959    0.09843 =
         0.04317    0.01157   -0.02004   -0.00869
N1    4    0.633116    0.250632    0.188016    11.00000    0.06865    0.05225 =
         0.03794    0.00615    0.00441   -0.00751
N2    4    0.540940    0.224968    0.114216    11.00000    0.09567    0.06096 =
         0.03729    0.01441   -0.00556   -0.01082
H2    2    0.538052    0.266595    0.069555    11.00000   -1.50000
N4    4    0.449775    0.079570    0.167849    11.00000    0.05423    0.05989 =
         0.03634    0.00477   -0.00529   -0.00708
N9    4    0.511295    0.123620    0.480823    11.00000    0.10835    0.06111 =
         0.04059   -0.00870    0.02145   -0.01506
C3    1    0.456407    0.143003    0.110267    11.00000    0.05676    0.06154 =
         0.03422    0.00447   -0.00062    0.00309
C5    1    0.541078    0.096771    0.252034    11.00000    0.04361    0.04434 =
         0.02942    0.00269    0.00204   -0.00122
C6    1    0.634221    0.193017    0.252462    11.00000    0.04579    0.04634 =
         0.03587    0.00350    0.00618   -0.00188
C7    1    0.405391    0.100266    0.319258    11.00000    0.04682    0.04523 =
         0.04270    0.00169    0.01050    0.00025
C8    1    0.472971    0.112332    0.409477    11.00000    0.06686    0.04160 =
         0.04315   -0.00254    0.01986   -0.00564
C51   1    0.665256    0.015122    0.264171    11.00000    0.04553    0.04530 =
         0.03842   -0.00682    0.00058    0.00093
C52   1    0.771594    0.003051    0.198861    11.00000    0.05670    0.07553 =
         0.05612   -0.01467    0.01282    0.00127
AFIX  43
H52   2    0.759041    0.040398    0.148996    11.00000   -1.50000
AFIX   0
C53   1    0.895767   -0.063870    0.207267    11.00000    0.05437    0.09081 =
         0.10849   -0.04260    0.01878    0.00497
AFIX  43
H53   2    0.965874   -0.070810    0.163018    11.00000   -1.50000
AFIX   0
C54   1    0.916700   -0.119535    0.279191    11.00000    0.05546    0.06400 =
         0.13210   -0.02751   -0.01520    0.01444
AFIX  43
H54   2    1.002606   -0.162879    0.285296    11.00000   -1.50000
AFIX   0
C55   1    0.809443   -0.110954    0.342677    11.00000    0.07786    0.05621 =
         0.09332   -0.00147   -0.02741    0.01428
AFIX  43
H55   2    0.820539   -0.150643    0.391092    11.00000   -1.50000
AFIX   0
C56   1    0.684718   -0.044076    0.335875    11.00000    0.06522    0.05165 =
         0.05072    0.00210   -0.00408    0.00891
AFIX  43
H56   2    0.613604   -0.038976    0.379850    11.00000   -1.50000
AFIX   0
C61   1    0.727687    0.229153    0.331617    11.00000    0.05085    0.05780 =
         0.03839    0.00440    0.00626   -0.01497
C62   1    0.689116    0.319236    0.363334    11.00000    0.07125    0.06038 =
         0.05228   -0.00403    0.01174   -0.01774
AFIX  43
H62   2    0.608127    0.355690    0.334244    11.00000   -1.50000
AFIX   0
C63   1    0.769567    0.355088    0.437388    11.00000    0.08768    0.08829 =
         0.06572   -0.02388    0.01677   -0.03310
AFIX  43
H63   2    0.741806    0.415161    0.458248    11.00000   -1.50000
AFIX   0
C64   1    0.890470    0.302532    0.480486    11.00000    0.08229    0.13680 =
         0.05613   -0.02768    0.00165   -0.03895
AFIX  43
H64   2    0.943538    0.326349    0.530966    11.00000   -1.50000
AFIX   0
C65   1    0.932515    0.214704    0.448651    11.00000    0.06406    0.12961 =
         0.06160   -0.00337   -0.01452   -0.01487
AFIX  43
H65   2    1.016003    0.179686    0.477190    11.00000   -1.50000
AFIX   0
C66   1    0.852230    0.177370    0.374462    11.00000    0.05419    0.08395 =
         0.05509   -0.00050   -0.00502   -0.00917
AFIX  43
H66   2    0.881901    0.117696    0.353495    11.00000   -1.50000
AFIX   0
C71   1    0.296606    0.188566    0.299824    11.00000    0.05564    0.06454 =
         0.08179    0.00691    0.01673    0.01499
AFIX 133
H711  2    0.239998    0.181286    0.243916    11.00000   -1.50000
H712  2    0.362719    0.245393    0.300179    11.00000   -1.50000
H713  2    0.219226    0.194114    0.343252    11.00000   -1.50000
AFIX   0
C72   1    0.298505    0.009348    0.315420    11.00000    0.05836    0.06199 =
         0.06024   -0.00231    0.01495   -0.01477
AFIX 133
H721  2    0.249636    0.001419    0.257760    11.00000   -1.50000
H722  2    0.214842    0.015698    0.355327    11.00000   -1.50000
H723  2    0.364420   -0.045738    0.330781    11.00000   -1.50000
HKLF    4
REM  ewaw_38 in P 21/c
REM R1 =  0.0369 for   2957 Fo > 4sig(Fo)  and  0.0393 for all   3198 data
REM    221 parameters refined using      0 restraints
END
WGHT      0.0532      0.3801
REM Highest difference peak  0.210,  deepest hole -0.284,  1-sigma level  0.033
Q1    1   0.2621  0.1173  0.0497  11.00000  0.05    0.21
Q2    1   0.4735  0.0984  0.2901  11.00000  0.05    0.19
;
data_global
_journal_data_validation_number     ?
_journal_date_recd_electronic     2012-05-17
_journal_date_accepted     2012-05-21
_journal_name_full     'Acta Crystallographica, Section E'
_journal_year     2012
_journal_volume     68
_journal_issue      6
_journal_page_first     o1938
_journal_page_last     o1938
_journal_paper_category     QO
_journal_paper_doi     10.1107/S1600536812023252
_journal_coeditor_code     BT5925
_publ_contact_author_name     'Zbigniew Karczmarzyk'
_publ_contact_author_address
;
Department of Chemistry
University of Podlasie
ul. 3 Maja 54
08-100 siedlce, Poland
;
_publ_contact_author_email     kar@uph.edu.pl
_publ_contact_author_fax     '48 25 644 20 45'
_publ_contact_author_phone     '48 25 643 10 17'
_publ_section_title
;
2-(3-Chloro-5,6-diphenyl-2,5-dihydro-1,2,4-triazin-5-yl)-2-methylpropanenitrile
;
loop_
    _publ_author_name
    _publ_author_footnote
    _publ_author_address
    'Woli\'nska, Ewa' .
;
Department of Chemistry
Siedlce University
ul. 3 Maja 54
08-110 Siedlce, Poland
;
    'Karczmarzyk, Zbigniew' .
;
Department of Chemistry
Siedlce University
ul. 3 Maja 54
08-110 Siedlce, Poland
;
    'Rykowski, Andrzej' .
;
Department of Chemistry
Siedlce University
ul. 3 Maja 54
08-110 Siedlce, Poland
;
    'Zofia Urba\'nczyk-Lipkowska' .
;
Institute of Organic Chemistry
Polish Academy of Sciences
ul. Kasprzaka 44/52
01-224 Warsaw 42, POB 58, Poland
;
    'Przemys\/law Kalicki' .
;
Institute of Organic Chemistry
Polish Academy of Sciences
ul. Kasprzaka 44/52
01-224 Warsaw 42, POB 58, Poland
;
_publ_section_synopsis     .
