# Supplementary material for: 2-(3-Chloro-5,6-diphenyl-2,5-dihydro-1,2,4-triazin-5-yl)-2-methyl­propane­nitrile
Source: Acta Crystallogr Sect E Struct Rep Online. 2012 May 31;68(Pt 6):o1938. doi: 10.1107/S1600536812023252 (PMC3379491; doi:10.1107/S1600536812023252)
Supplement: Supplementary file 2 [file e-68-o1938-Isup2.hkl]

# 
# h,k,l, Fc-squared, Fo-squared, sigma(Fo-squared) and status flag 
# 
data_I
_shelx_title ' ewaw_38 in P 21/c' 
_shelx_refln_list_code          4 
_shelx_F_calc_maximum      166.33 
_exptl_crystal_F_000       704.00 
_reflns_d_resolution_high  0.8307 
 
loop_ 
 _symmetry_equiv_pos_as_xyz 
 'x, y, z' 
 '-x, y+1/2, -z+1/2' 
 '-x, -y, -z' 
 'x, -y-1/2, z-1/2' 
 
_cell_length_a     8.2422 
_cell_length_b    13.9124 
_cell_length_c    15.4685 
_cell_angle_alpha  90.000 
_cell_angle_beta   93.855 
_cell_angle_gamma  90.000 
 
_shelx_F_squared_multiplier     1.000 
 
loop_ 
 _refln_index_h 
 _refln_index_k 
 _refln_index_l 
 _refln_F_squared_calc 
 _refln_F_squared_meas 
 _refln_F_squared_sigma 
 _refln_observed_status 
   1   0   0    27664.95    22731.78   1115.34 o 
   2   0   0      423.39      451.74      9.46 o 
   3   0   0      804.88      810.17     20.70 o 
   4   0   0      281.06      239.94      6.78 o 
   5   0   0     1502.07     1544.29     40.61 o 
   6   0   0       94.88       93.22      2.03 o 
   7   0   0      121.09      123.08      3.33 o 
   8   0   0       28.59       32.23      2.64 o 
   9   0   0       60.29       72.62      3.55 o 
   1   1   0      846.00      944.60     13.87 o 
   2   1   0      604.34      584.71      9.04 o 
   3   1   0       40.91       41.50      0.81 o 
   4   1   0        1.43        4.29      0.27 o 
   5   1   0       18.86       16.09      0.63 o 
   6   1   0        0.24       -0.03      0.21 o 
   7   1   0       51.29       56.21      1.07 o 
   8   1   0       12.74       14.36      0.46 o 
   9   1   0       42.33       44.57      1.27 o 
   0   2   0     1774.35     1612.76     71.12 o 
   1   2   0       45.87       46.47      0.78 o 
   2   2   0      479.05      469.06      7.28 o 
   3   2   0       33.44       36.23      0.93 o 
   4   2   0      196.14      200.33      4.71 o 
   5   2   0        2.83        1.29      0.41 o 
   6   2   0        1.36        1.75      0.28 o 
   7   2   0        0.09        0.12      0.27 o 
   8   2   0       32.17       30.71      0.84 o 
   9   2   0       67.15       62.01      1.37 o 
   1   3   0    15379.80    15784.77    550.10 o 
   2   3   0     1726.71     1643.22     27.09 o 
   3   3   0     4705.53     4915.89     89.34 o 
   4   3   0      115.87      101.06      2.51 o 
   5   3   0       13.62       11.50      0.78 o 
   6   3   0        0.17        0.10      0.24 o 
   7   3   0        1.12        0.18      0.25 o 
   8   3   0       26.52       25.79      0.73 o 
   9   3   0        1.08        2.12      0.36 o 
   0   4   0     3880.50     3667.80    162.31 o 
   1   4   0     1585.23     1575.48     34.76 o 
   2   4   0     3344.33     3626.91     64.05 o 
   3   4   0     1667.27     2031.35     50.90 o 
   4   4   0       34.19       29.07      1.22 o 
   5   4   0       21.07       24.97      1.02 o 
   6   4   0       41.91       44.84      0.90 o 
   7   4   0       23.10       25.47      0.69 o 
   8   4   0        1.17        1.00      0.29 o 
   9   4   0       10.29       11.54      0.56 o 
   1   5   0      556.02      509.94     11.41 o 
   2   5   0     1808.02     1826.76     40.29 o 
   3   5   0      201.81      175.57      4.21 o 
   4   5   0       40.44       35.13      1.65 o 
   5   5   0        0.71        1.98      0.49 o 
   6   5   0       38.33       35.43      0.76 o 
   7   5   0       14.13       14.89      0.49 o 
   8   5   0       31.49       35.86      1.08 o 
   9   5   0        5.34        4.38      0.34 o 
   0   6   0        0.46        0.21      0.62 o 
   1   6   0     1010.84     1050.94     38.05 o 
   2   6   0     3523.27     3774.68     83.27 o 
   3   6   0      459.86      542.09     19.04 o 
   4   6   0       11.99       13.75      0.65 o 
   5   6   0       36.94       29.18      0.69 o 
   6   6   0      142.30      157.65      2.46 o 
   7   6   0        0.00       -0.05      0.25 o 
   8   6   0        0.02       -0.05      0.32 o 
   9   6   0        5.78        6.28      0.42 o 
   1   7   0      451.25      503.07     15.41 o 
   2   7   0       18.41       15.60      1.64 o 
   3   7   0      406.67      411.83     10.15 o 
   4   7   0       32.95       29.98      0.87 o 
   5   7   0      288.70      285.00      4.80 o 
   6   7   0      163.64      151.94      2.34 o 
   7   7   0        0.01        0.06      0.26 o 
   8   7   0        9.86        8.24      0.50 o 
   0   8   0     2150.48     2188.41    121.12 o 
   1   8   0     1306.47     1362.36     41.38 o 
   2   8   0        0.96        3.95      0.36 o 
   3   8   0       12.11       10.58      0.60 o 
   4   8   0       43.03       44.05      1.16 o 
   5   8   0        5.67        3.14      0.35 o 
   6   8   0        9.53        8.05      0.43 o 
   7   8   0      140.94      140.16      2.80 o 
   8   8   0        0.37        0.07      0.36 o 
   1   9   0       45.35       58.20      1.97 o 
   2   9   0        2.08        1.91      0.28 o 
   3   9   0       36.10       31.92      0.66 o 
   4   9   0       49.06       47.62      1.15 o 
   5   9   0       31.75       49.15      1.33 o 
   6   9   0        7.04        2.93      0.42 o 
   7   9   0       16.33       16.66      0.71 o 
   8   9   0       10.42       12.15      0.66 o 
   0  10   0      476.60      471.63      9.47 o 
   1  10   0       39.25       35.48      0.75 o 
   2  10   0        7.35        5.81      0.31 o 
   3  10   0       20.43       30.16      0.64 o 
   4  10   0        3.90       10.73      0.59 o 
   5  10   0        1.78       -0.39      0.39 o 
   6  10   0        2.93        3.81      0.45 o 
   7  10   0        0.90        1.17      0.35 o 
   1  11   0      119.54      120.85      1.96 o 
   2  11   0       16.30       19.06      0.44 o 
   3  11   0       13.14       10.44      0.37 o 
   4  11   0        3.49        3.09      0.33 o 
   5  11   0       20.69       16.39      0.69 o 
   6  11   0       20.59       18.08      0.81 o 
   7  11   0        0.22       -0.36      0.36 o 
   0  12   0       37.23       40.90      1.45 o 
   1  12   0        0.47        0.73      0.22 o 
   2  12   0       11.55        9.04      0.44 o 
   3  12   0        3.59        5.37      0.32 o 
   4  12   0        0.16        0.92      0.26 o 
   5  12   0       20.37       17.69      0.74 o 
   6  12   0        0.55        0.28      0.32 o 
   1  13   0       72.32       71.76      1.57 o 
   2  13   0       56.16       56.24      1.45 o 
   3  13   0       22.95       24.70      0.77 o 
   4  13   0       29.85       29.20      0.78 o 
   5  13   0       71.05       73.47      2.00 o 
   6  13   0        3.59        1.99      0.34 o 
   0  14   0       51.62       60.35      1.97 o 
   1  14   0       12.10       12.96      0.69 o 
   2  14   0        0.03        0.27      0.54 o 
   3  14   0        4.47        2.61      0.30 o 
   4  14   0       18.65       16.18      0.57 o 
   5  14   0        0.20        0.33      0.41 o 
   1  15   0       15.62       14.18      0.84 o 
   2  15   0        3.16        3.00      0.66 o 
   3  15   0        2.45        2.70      0.64 o 
   0  16   0       49.57       49.27      2.87 o 
   1  16   0        0.09        1.03      0.82 o 
   2  16   0       18.63       18.47      1.64 o 
  -9   1   1       17.44       14.27      0.61 o 
  -8   1   1      165.35      163.79      3.10 o 
  -7   1   1       16.19       14.47      0.46 o 
  -6   1   1       84.79       88.35      1.58 o 
  -5   1   1      300.52      300.83      7.16 o 
  -4   1   1      787.28      790.21     15.38 o 
  -3   1   1      355.67      362.56      5.85 o 
  -2   1   1     5315.55     5525.35     81.60 o 
  -1   1   1     2104.72     2194.67     36.22 o 
   0   1   1      231.35      207.86      7.29 o 
   1   1   1     1201.95     1258.15     19.58 o 
   2   1   1      905.42      956.97     14.09 o 
   3   1   1      974.34      958.18     14.38 o 
   4   1   1        1.02        3.14      0.25 o 
   5   1   1       49.68       53.83      1.39 o 
   6   1   1       41.45       35.44      0.81 o 
   7   1   1       37.48       38.99      0.79 o 
   8   1   1       75.11       82.83      1.37 o 
   9   1   1       62.03       62.84      1.70 o 
  -9   2   1       36.50       38.38      0.96 o 
  -8   2   1       26.81       27.85      0.79 o 
  -7   2   1        8.44        8.01      0.44 o 
  -6   2   1        0.17        0.29      0.22 o 
  -5   2   1      449.89      468.18     12.21 o 
  -4   2   1        3.66        5.90      0.44 o 
  -3   2   1     2193.55     2282.22     38.30 o 
  -2   2   1     6887.67     6888.13    112.39 o 
  -1   2   1    12770.42    13319.64    252.76 o 
   0   2   1     3649.90     4071.68    180.75 o 
   1   2   1    11904.55    12391.69    192.87 o 
   2   2   1        5.12        5.31      0.21 o 
   3   2   1      256.18      217.64      4.08 o 
   4   2   1      565.34      580.02     13.18 o 
   5   2   1      177.60      177.22      4.84 o 
   6   2   1       15.82       10.92      0.45 o 
   7   2   1      238.82      243.92      4.13 o 
   8   2   1       20.39       20.16      0.71 o 
   9   2   1       26.08       28.72      0.79 o 
  -9   3   1       10.47       12.01      0.48 o 
  -8   3   1       43.97       45.87      0.98 o 
  -7   3   1        1.89        1.98      0.29 o 
  -6   3   1       16.72       15.54      0.52 o 
  -5   3   1        0.54        0.55      0.36 o 
  -4   3   1       84.32       79.07      2.02 o 
  -3   3   1      550.41      526.98      9.68 o 
  -2   3   1     4397.62     4618.10     88.19 o 
  -1   3   1       86.64       62.14      1.37 o 
   0   3   1     1808.40     1653.14     77.29 o 
   1   3   1     4134.62     4364.67     90.68 o 
   2   3   1        2.82        1.71      0.13 o 
   3   3   1     3964.19     4104.59     74.66 o 
   4   3   1      699.79      729.37     16.53 o 
   5   3   1       61.12       82.35      3.49 o 
   6   3   1      105.43      107.46      2.12 o 
   7   3   1       47.05       50.66      1.01 o 
   8   3   1        5.56        5.41      0.38 o 
   9   3   1       75.22       72.75      1.58 o 
  -9   4   1       17.67       16.51      0.54 o 
  -8   4   1        0.15        0.21      0.28 o 
  -7   4   1       13.15       14.77      0.51 o 
  -6   4   1        6.37        7.52      0.38 o 
  -5   4   1       39.58       44.18      1.50 o 
  -4   4   1      247.60      278.76      8.61 o 
  -3   4   1      259.10      291.62      7.51 o 
  -2   4   1      606.34      690.63     11.97 o 
  -1   4   1     1132.09     1243.13     27.31 o 
   0   4   1     1419.42     1328.27     47.60 o 
   1   4   1      792.75      858.72     15.68 o 
   2   4   1      554.60      547.03     10.93 o 
   3   4   1       47.99       61.68      1.79 o 
   4   4   1      129.22      165.91      5.25 o 
   5   4   1      134.22      152.85      8.74 o 
   6   4   1       53.46       47.83      0.97 o 
   7   4   1        0.09        0.11      0.27 o 
   8   4   1       53.67       43.24      1.00 o 
   9   4   1        5.66        4.10      0.34 o 
  -9   5   1       38.74       36.11      1.07 o 
  -8   5   1        4.86        4.33      0.37 o 
  -7   5   1       25.63       25.54      0.67 o 
  -6   5   1      188.95      188.34      2.77 o 
  -5   5   1        0.88        1.50      0.30 o 
  -4   5   1      962.40      948.47     25.00 o 
  -3   5   1     2857.45     2949.55     67.55 o 
  -2   5   1     3642.89     4006.76     74.48 o 
  -1   5   1      236.21      302.29      6.81 o 
   0   5   1       33.18       30.50      1.53 o 
   1   5   1        9.61        7.80      0.22 o 
   2   5   1       57.88       68.72      1.90 o 
   3   5   1      534.91      514.07     13.08 o 
   4   5   1       23.35       34.76      2.35 o 
   5   5   1        5.43        4.24      0.31 o 
   6   5   1       52.31       58.07      1.14 o 
   7   5   1       23.54       22.59      0.67 o 
   8   5   1        0.11        0.64      0.37 o 
   9   5   1       48.33       42.31      1.44 o 
  -9   6   1        3.76        2.43      0.57 o 
  -8   6   1       14.27       16.65      0.65 o 
  -7   6   1        2.25        3.16      0.32 o 
  -6   6   1       26.79       30.46      0.71 o 
  -5   6   1      176.53      158.35      2.34 o 
  -4   6   1      233.33      220.31      7.61 o 
  -3   6   1      211.41      191.13      5.17 o 
  -2   6   1     4257.63     4367.20     87.29 o 
  -1   6   1     1660.48     1631.74     40.93 o 
   0   6   1      537.14      533.09     21.09 o 
   1   6   1       38.33       25.93      1.02 o 
   2   6   1      254.85      212.11      4.87 o 
   3   6   1       12.45       10.94      0.58 o 
   4   6   1      150.58      150.28      5.59 o 
   5   6   1      285.28      293.95      4.39 o 
   6   6   1        7.02        6.34      0.37 o 
   7   6   1      105.94      110.56      1.87 o 
   8   6   1       30.34       29.47      0.91 o 
   9   6   1       12.05       13.07      0.68 o 
  -8   7   1        0.74        1.78      0.34 o 
  -7   7   1       21.09       23.33      0.67 o 
  -6   7   1       19.04       15.68      0.60 o 
  -5   7   1       70.93       64.61      1.17 o 
  -4   7   1        6.19        8.11      0.43 o 
  -3   7   1      744.40      744.22     19.33 o 
  -2   7   1      808.57      783.25     28.53 o 
  -1   7   1       58.49       76.12      2.53 o 
   0   7   1      214.29      191.65      7.84 o 
   1   7   1       60.07       65.42      2.23 o 
   2   7   1      333.45      361.23     20.55 o 
   3   7   1      413.39      357.78     12.33 o 
   4   7   1       98.36       90.39      2.12 o 
   5   7   1        8.61        5.33      0.39 o 
   6   7   1       58.84       56.39      1.10 o 
   7   7   1       32.32       32.21      0.83 o 
   8   7   1        0.98        1.31      0.38 o 
  -8   8   1        3.54        4.17      0.47 o 
  -7   8   1       25.99       27.63      0.85 o 
  -6   8   1       56.98       43.39      1.00 o 
  -5   8   1        4.88        7.07      0.42 o 
  -4   8   1        7.48        7.60      0.83 o 
  -3   8   1       87.73       99.30      2.62 o 
  -2   8   1      112.72      127.73      4.36 o 
  -1   8   1     1016.11     1093.07     39.08 o 
   0   8   1      650.12      705.21     22.20 o 
   1   8   1      530.17      557.83     17.65 o 
   2   8   1      275.74      290.18      8.69 o 
   3   8   1      136.94      134.84      3.47 o 
   4   8   1      139.17      145.97      2.73 o 
   5   8   1        6.30        4.08      0.36 o 
   6   8   1        2.74        1.78      0.38 o 
   7   8   1        1.07        0.63      0.28 o 
   8   8   1        0.13        0.34      0.36 o 
  -8   9   1       38.32       36.22      1.19 o 
  -7   9   1       12.08       12.02      0.57 o 
  -6   9   1        1.81        2.04      0.40 o 
  -5   9   1       35.67       21.92      0.85 o 
  -4   9   1       49.76       55.74      1.37 o 
  -3   9   1      312.99      318.81      4.26 o 
  -2   9   1       89.63       84.27      2.05 o 
  -1   9   1       86.94      105.32      3.22 o 
   0   9   1       89.41       97.43      2.99 o 
   1   9   1      129.30      151.12      4.43 o 
   2   9   1       16.35       15.90      0.77 o 
   3   9   1       37.57       37.62      0.84 o 
   4   9   1      166.26      133.40      2.52 o 
   5   9   1      157.38      157.19      4.28 o 
   6   9   1        7.64        7.12      0.61 o 
   7   9   1       11.67       10.59      0.58 o 
   8   9   1        9.20        9.26      0.59 o 
  -7  10   1        0.02        0.76      0.32 o 
  -6  10   1        1.56        0.65      0.37 o 
  -5  10   1        6.96        9.37      0.69 o 
  -4  10   1       65.18       66.31      1.56 o 
  -3  10   1       47.65       48.90      0.98 o 
  -2  10   1       76.89       77.91      1.05 o 
  -1  10   1      201.37      207.75      2.91 o 
   0  10   1       19.08       22.61      0.63 o 
   1  10   1        5.13        7.27      0.53 o 
   2  10   1      220.17      212.03      2.90 o 
   3  10   1       23.84       28.04      0.62 o 
   4  10   1      247.53      235.84      4.16 o 
   5  10   1      185.69      193.62      4.99 o 
   6  10   1       39.21       34.20      1.72 o 
   7  10   1        0.20        1.13      0.32 o 
  -7  11   1        0.07        0.75      0.42 o 
  -6  11   1       83.51       79.46      2.32 o 
  -5  11   1        0.43        0.38      0.36 o 
  -4  11   1      195.34      173.03      3.63 o 
  -3  11   1       31.07       29.94      0.74 o 
  -2  11   1       26.65       26.63      0.60 o 
  -1  11   1      182.71      182.14      2.62 o 
   0  11   1       80.29       82.58      1.52 o 
   1  11   1        3.27        2.72      0.24 o 
   2  11   1       32.98       36.03      0.68 o 
   3  11   1        1.54        0.77      0.21 o 
   4  11   1       28.12       26.25      0.85 o 
   5  11   1       33.01       33.37      1.41 o 
   6  11   1       19.44       19.52      0.87 o 
   7  11   1        3.25        3.11      0.42 o 
  -6  12   1        5.69        5.94      0.45 o 
  -5  12   1        3.56        0.68      0.35 o 
  -4  12   1       19.62       13.78      0.49 o 
  -3  12   1       38.68       35.17      0.81 o 
  -2  12   1       17.01       17.94      0.59 o 
  -1  12   1        0.13        0.06      0.25 o 
   0  12   1      132.27      141.54      2.36 o 
   1  12   1      186.24      190.26      2.73 o 
   2  12   1        5.85        5.61      0.41 o 
   3  12   1       24.01       18.76      0.53 o 
   4  12   1       76.62       64.17      1.19 o 
   5  12   1        1.08        1.05      0.39 o 
   6  12   1       24.09       22.05      0.78 o 
  -6  13   1       16.00       18.14      0.84 o 
  -5  13   1        6.66        6.40      0.43 o 
  -4  13   1       23.08       22.31      0.66 o 
  -3  13   1       21.64       21.84      0.84 o 
  -2  13   1       52.82       55.70      1.27 o 
  -1  13   1       32.79       33.90      1.09 o 
   0  13   1       82.19       89.18      1.90 o 
   1  13   1       61.30       63.70      1.40 o 
   2  13   1       50.32       53.69      1.24 o 
   3  13   1      231.32      227.97      4.37 o 
   4  13   1       52.23       52.39      1.09 o 
   5  13   1        7.50        7.35      0.72 o 
   6  13   1        3.97        4.07      0.37 o 
  -5  14   1       42.51       39.00      1.85 o 
  -4  14   1        3.65        3.89      0.58 o 
  -3  14   1        2.15        1.43      0.39 o 
  -2  14   1       12.72       12.26      0.87 o 
  -1  14   1        2.66        3.10      0.51 o 
   0  14   1      136.12      141.75      2.67 o 
   1  14   1       16.39       22.40      0.83 o 
   2  14   1        8.02       11.57      0.64 o 
   3  14   1        5.31        7.28      0.40 o 
   4  14   1        6.91        8.52      0.62 o 
   5  14   1        2.82        3.91      0.49 o 
  -3  15   1        2.89        3.04      0.64 o 
  -2  15   1        5.59        6.19      0.47 o 
  -1  15   1        0.07        0.07      0.40 o 
   0  15   1       32.64       35.07      1.10 o 
   1  15   1        7.41        8.90      0.65 o 
   2  15   1        3.62        3.25      0.96 o 
   3  15   1       17.31       21.76      1.85 o 
  -2  16   1        0.00       -0.21      0.62 o 
  -1  16   1        5.81        7.59      1.03 o 
   0  16   1       26.60       24.63      1.85 o 
   1  16   1        0.23       -0.49      0.49 o 
   2  16   1       32.72       27.10      2.05 o 
  -9   0   2        0.21       -0.44      0.44 o 
  -8   0   2        9.60        8.80      0.69 o 
  -7   0   2        1.71        1.24      0.48 o 
  -6   0   2       14.71        8.03      0.46 o 
  -5   0   2       13.06       15.29      0.80 o 
  -4   0   2      117.46      132.46      3.71 o 
  -3   0   2     1045.47     1236.42     33.64 o 
  -2   0   2     6639.83     6693.28    155.55 o 
  -1   0   2     5790.96     5984.18    164.38 o 
   0   0   2     7036.36     6976.94    191.47 o 
   1   0   2     1406.04     1436.68     33.79 o 
   2   0   2      180.07      220.82      8.31 o 
   3   0   2      180.48      200.12      5.01 o 
   4   0   2       16.38        9.97      1.43 o 
   5   0   2        2.29        3.23      0.42 o 
   6   0   2      446.56      451.12     10.08 o 
   7   0   2      400.24      379.77      9.28 o 
   8   0   2       28.30       26.44      1.14 o 
   9   0   2        1.64        2.44      0.47 o 
  -9   1   2       21.23       21.42      0.77 o 
  -8   1   2        4.54        3.36      0.31 o 
  -7   1   2      168.14      166.26      2.80 o 
  -6   1   2       58.36       54.09      1.00 o 
  -5   1   2     1862.74     1863.62     39.57 o 
  -4   1   2       52.47       45.44      1.09 o 
  -3   1   2       74.21       66.38      1.79 o 
  -2   1   2    21031.44    21975.44    385.26 o 
  -1   1   2     2974.30     2998.82     53.86 o 
   0   1   2     1057.06     1011.45     18.21 o 
   1   1   2     1889.38     1907.10     34.57 o 
   2   1   2     2568.36     2641.65     43.50 o 
   3   1   2      278.18      270.27      4.50 o 
   4   1   2        0.69        1.29      0.30 o 
   5   1   2      207.26      169.74      4.20 o 
   6   1   2      231.94      219.15      3.58 o 
   7   1   2        2.41        2.03      0.35 o 
   8   1   2       49.60       51.87      0.97 o 
   9   1   2      229.67      232.01      5.03 o 
  -9   2   2       39.60       39.36      0.91 o 
  -8   2   2        7.28        6.43      0.44 o 
  -7   2   2       81.38       85.85      1.67 o 
  -6   2   2       47.26       47.67      0.98 o 
  -5   2   2       66.20       63.71      1.99 o 
  -4   2   2      313.18      295.77      6.84 o 
  -3   2   2     1642.55     1730.64     29.41 o 
  -2   2   2     3073.21     3240.90     61.56 o 
  -1   2   2     3933.08     3926.65     76.18 o 
   0   2   2     5303.43     5361.52    150.99 o 
   1   2   2       11.44        6.46      0.49 o 
   2   2   2     1302.68     1295.97     21.41 o 
   3   2   2       50.17       49.47      1.05 o 
   4   2   2       61.12       76.63      1.96 o 
   5   2   2      334.45      353.73      9.33 o 
   6   2   2        6.58        6.24      0.47 o 
   7   2   2       23.24       21.11      0.67 o 
   8   2   2      121.77      124.49      2.38 o 
   9   2   2       59.03       57.17      1.23 o 
  -9   3   2        5.59        5.58      0.37 o 
  -8   3   2        4.80        4.11      0.37 o 
  -7   3   2       54.38       60.68      1.14 o 
  -6   3   2       11.38       13.90      0.52 o 
  -5   3   2        1.76        6.15      1.19 o 
  -4   3   2        0.61        0.32      0.30 o 
  -3   3   2      106.61      117.64      2.50 o 
  -2   3   2      607.09      692.59     12.67 o 
  -1   3   2     1592.63     1676.41     31.91 o 
   0   3   2      244.33      279.50      6.54 o 
   1   3   2      304.51      276.10      5.89 o 
   2   3   2     2712.06     2782.46     43.68 o 
   3   3   2       99.90      104.88      2.26 o 
   4   3   2      184.69      192.38      4.54 o 
   5   3   2      160.59      169.48      5.49 o 
   6   3   2        0.23        0.07      0.29 o 
   7   3   2      220.91      209.50      3.38 o 
   8   3   2      200.32      188.84      3.17 o 
   9   3   2       14.86       14.24      0.54 o 
  -9   4   2       18.74       17.60      0.51 o 
  -8   4   2        1.55        1.86      0.29 o 
  -7   4   2       28.81       31.28      0.77 o 
  -6   4   2      550.31      549.03      7.80 o 
  -5   4   2       25.48       27.52      1.00 o 
  -4   4   2      270.87      262.73      8.13 o 
  -3   4   2     2281.25     2345.55     48.66 o 
  -2   4   2     3548.53     3577.65     61.20 o 
  -1   4   2      336.45      326.18      6.49 o 
   0   4   2     8119.18     8185.42    218.09 o 
   1   4   2    14024.15    14224.64    263.28 o 
   2   4   2     2401.65     2513.47     44.85 o 
   3   4   2     1761.98     1896.21     47.69 o 
   4   4   2      187.73      232.46      7.23 o 
   5   4   2       33.02       36.36      1.19 o 
   6   4   2      476.03      487.63      7.71 o 
   7   4   2      231.43      236.80      3.91 o 
   8   4   2      166.58      167.83      3.78 o 
   9   4   2        2.86        4.04      0.35 o 
  -9   5   2        0.96        1.82      0.35 o 
  -8   5   2       12.28       14.37      0.57 o 
  -7   5   2       17.31       21.37      0.59 o 
  -6   5   2       29.93       30.13      0.84 o 
  -5   5   2       38.36       38.87      0.79 o 
  -4   5   2       56.62       61.01      1.95 o 
  -3   5   2      288.28      288.23      6.77 o 
  -2   5   2      272.87      244.96      4.69 o 
  -1   5   2      706.79      792.47     14.73 o 
   0   5   2     1239.08     1287.67     28.31 o 
   1   5   2     1681.40     1646.86     33.27 o 
   2   5   2      272.09      255.07      4.79 o 
   3   5   2      282.97      327.07      9.95 o 
   4   5   2      162.08      172.14      6.96 o 
   5   5   2       93.58       93.62      1.57 o 
   6   5   2       93.70       95.87      1.68 o 
   7   5   2       19.65       21.15      0.57 o 
   8   5   2       20.83       27.34      0.90 o 
   9   5   2        0.44        0.41      0.44 o 
  -9   6   2       10.90        9.92      0.54 o 
  -8   6   2        2.84        3.24      0.36 o 
  -7   6   2        5.53        5.67      0.35 o 
  -6   6   2       14.33       12.15      0.44 o 
  -5   6   2       48.92       49.87      0.90 o 
  -4   6   2      184.81      207.29      5.13 o 
  -3   6   2       67.73       57.78      1.75 o 
  -2   6   2      284.75      305.42      7.83 o 
  -1   6   2        8.09        7.36      0.34 o 
   0   6   2      203.85      212.57      6.58 o 
   1   6   2      129.16      155.33      4.89 o 
   2   6   2     1153.72     1246.92     31.81 o 
   3   6   2     1477.24     1583.20     44.32 o 
   4   6   2        7.10        5.65      0.63 o 
   5   6   2      225.84      217.86      3.33 o 
   6   6   2       43.65       43.87      0.97 o 
   7   6   2       11.41        7.53      0.40 o 
   8   6   2        1.81        1.66      0.34 o 
   9   6   2        4.07        2.41      0.82 o 
  -8   7   2        1.60        3.57      0.38 o 
  -7   7   2       14.80       11.97      0.57 o 
  -6   7   2      178.00      178.97      2.63 o 
  -5   7   2        3.82        4.15      0.28 o 
  -4   7   2      260.97      244.09      4.67 o 
  -3   7   2       17.35       12.61      1.10 o 
  -2   7   2        0.99        2.87      0.82 o 
  -1   7   2       24.26       16.91      0.62 o 
   0   7   2      460.14      489.87     14.98 o 
   1   7   2      746.50      792.21     24.12 o 
   2   7   2      629.90      589.87     33.11 o 
   3   7   2       59.14       74.86      2.15 o 
   4   7   2        8.67        9.94      0.47 o 
   5   7   2        6.75        6.53      0.36 o 
   6   7   2        3.35        3.04      0.32 o 
   7   7   2       12.32       12.78      0.56 o 
   8   7   2        7.79        7.10      0.48 o 
  -8   8   2        5.30        5.57      0.45 o 
  -7   8   2       42.44       45.24      1.55 o 
  -6   8   2      113.30      121.66      2.33 o 
  -5   8   2        5.94        6.05      0.39 o 
  -4   8   2        0.63        1.49      0.34 o 
  -3   8   2        1.39        1.95      0.35 o 
  -2   8   2      448.48      466.69     17.03 o 
  -1   8   2     1339.54     1310.80     39.84 o 
   0   8   2      370.14      348.86     15.57 o 
   1   8   2      371.63      361.03     11.60 o 
   2   8   2       58.79       53.59      2.68 o 
   3   8   2      160.01      152.05      3.14 o 
   4   8   2       24.14       25.20      0.84 o 
   5   8   2       54.92       48.86      1.74 o 
   6   8   2       35.01       37.35      0.96 o 
   7   8   2        1.27        1.23      0.29 o 
   8   8   2        8.42        7.18      0.56 o 
  -8   9   2        0.03        0.05      0.31 o 
  -7   9   2        8.02       10.22      0.58 o 
  -6   9   2       12.14       13.16      0.65 o 
  -5   9   2       36.69       39.35      1.17 o 
  -4   9   2      267.64      267.50      4.98 o 
  -3   9   2        0.64        0.20      0.22 o 
  -2   9   2      111.63       97.90      2.60 o 
  -1   9   2      445.08      441.43     12.07 o 
   0   9   2      378.08      398.30     10.94 o 
   1   9   2      168.09      157.20      5.07 o 
   2   9   2      251.30      236.22      4.53 o 
   3   9   2      198.23      189.60      2.70 o 
   4   9   2        1.21        1.08      0.38 o 
   5   9   2      118.87      108.20      2.51 o 
   6   9   2        9.24        7.36      0.57 o 
   7   9   2        2.97        2.10      0.35 o 
   8   9   2        1.20        1.09      0.61 o 
  -7  10   2        2.00        1.68      0.37 o 
  -6  10   2       21.48       20.18      0.84 o 
  -5  10   2       74.39       62.19      1.71 o 
  -4  10   2        7.06       11.32      0.65 o 
  -3  10   2        0.85        1.32      0.26 o 
  -2  10   2      288.19      298.81      4.13 o 
  -1  10   2       12.53       14.75      0.38 o 
   0  10   2      357.62      345.19      4.86 o 
   1  10   2      324.40      300.83      4.21 o 
   2  10   2       13.35       15.23      0.45 o 
   3  10   2       24.78       27.10      0.60 o 
   4  10   2       12.49       15.82      0.69 o 
   5  10   2        6.15       11.43      0.88 o 
   6  10   2       31.37       38.55      1.35 o 
   7  10   2        5.25        4.76      0.41 o 
  -7  11   2        6.38        6.36      0.51 o 
  -6  11   2        1.92        1.24      0.38 o 
  -5  11   2       49.32       51.72      1.43 o 
  -4  11   2        1.12        3.07      0.44 o 
  -3  11   2        3.07        0.92      0.25 o 
  -2  11   2        2.32        1.94      0.16 o 
  -1  11   2      148.27      140.10      1.99 o 
   0  11   2       91.48       91.16      1.39 o 
   1  11   2      332.00      333.07      4.63 o 
   2  11   2      299.17      314.21      3.95 o 
   3  11   2        1.46        0.69      0.22 o 
   4  11   2       14.15       13.60      0.55 o 
   5  11   2        3.76        5.41      0.50 o 
   6  11   2        0.94        0.47      0.39 o 
   7  11   2        1.71        0.68      0.36 o 
  -6  12   2       48.28       43.91      1.25 o 
  -5  12   2        9.03        7.57      0.51 o 
  -4  12   2       31.24       30.70      0.91 o 
  -3  12   2        1.95        1.83      0.23 o 
  -2  12   2        0.67        0.55      0.16 o 
  -1  12   2       71.96       73.53      1.39 o 
   0  12   2      424.47      448.45      6.91 o 
   1  12   2      481.78      515.47      6.95 o 
   2  12   2       20.53       26.67      0.54 o 
   3  12   2       48.73       45.09      0.85 o 
   4  12   2       31.78       24.14      0.75 o 
   5  12   2        0.15        1.70      0.41 o 
   6  12   2        1.81        1.23      0.28 o 
  -6  13   2        0.02       -0.41      0.41 o 
  -5  13   2        4.49        2.78      0.39 o 
  -4  13   2        0.05       -0.07      0.30 o 
  -3  13   2       20.20       17.65      0.64 o 
  -2  13   2        5.36        5.51      0.49 o 
  -1  13   2       26.26       34.16      0.96 o 
   0  13   2       54.87       54.35      1.41 o 
   1  13   2       36.78       30.48      0.83 o 
   2  13   2        1.17        1.32      0.26 o 
   3  13   2        2.76        2.31      0.32 o 
   4  13   2        1.87        2.17      0.32 o 
   5  13   2       16.56       15.31      0.72 o 
   6  13   2       10.60       12.58      0.68 o 
  -5  14   2       28.33       27.92      1.44 o 
  -4  14   2       37.17       35.38      1.31 o 
  -3  14   2       72.66       73.90      1.85 o 
  -2  14   2       26.99       28.04      0.96 o 
  -1  14   2       21.00       23.04      0.91 o 
   0  14   2       39.65       40.14      1.18 o 
   1  14   2        0.23        0.46      0.37 o 
   2  14   2       23.36       23.81      0.73 o 
   3  14   2        2.76        2.72      0.29 o 
   4  14   2        2.38        2.78      0.38 o 
   5  14   2       12.37       11.15      1.23 o 
  -4  15   2        0.35        0.62      0.62 o 
  -3  15   2       10.64        9.32      1.33 o 
  -2  15   2       11.77        9.49      0.98 o 
  -1  15   2       29.05       26.64      1.10 o 
   0  15   2        6.71        7.12      0.90 o 
   1  15   2       21.53       18.55      0.82 o 
   2  15   2       91.65       84.72      3.54 o 
   3  15   2       41.21       43.11      2.67 o 
  -2  16   2       17.11       16.22      1.44 o 
  -1  16   2       28.99       26.61      3.69 o 
   0  16   2        0.04       -0.82      0.82 o 
   1  16   2        9.53        8.42      1.23 o 
   2  16   2       12.42        9.03      1.23 o 
  -9   1   3        0.10       -0.30      0.30 o 
  -8   1   3      311.06      311.35      5.57 o 
  -7   1   3       27.72       24.86      0.79 o 
  -6   1   3       73.81       71.25      1.23 o 
  -5   1   3       24.29       24.03      0.81 o 
  -4   1   3     1014.59     1033.93     20.12 o 
  -3   1   3     5784.98     5882.61     95.03 o 
  -2   1   3     6693.27     7204.35    126.35 o 
  -1   1   3     1652.67     1731.77     29.08 o 
   0   1   3     5065.15     4778.20     80.31 o 
   1   1   3     2571.56     2509.08     44.77 o 
   2   1   3     2301.74     2299.56     39.54 o 
   3   1   3     1446.06     1421.25     27.03 o 
   4   1   3     1162.09     1173.61     23.27 o 
   5   1   3       56.97       67.31      1.89 o 
   6   1   3      308.62      313.46      5.00 o 
   7   1   3       37.66       35.99      1.00 o 
   8   1   3      129.70      128.44      2.86 o 
   9   1   3       36.50       32.40      1.07 o 
  -9   2   3       23.74       21.66      0.72 o 
  -8   2   3        0.27        1.12      0.34 o 
  -7   2   3       72.40       73.02      1.49 o 
  -6   2   3      150.10      145.81      2.53 o 
  -5   2   3       34.75       30.88      1.10 o 
  -4   2   3      912.63      853.40     19.31 o 
  -3   2   3      360.92      335.80      7.84 o 
  -2   2   3    16100.71    16375.47    357.73 o 
  -1   2   3     2936.33     2875.65     55.74 o 
   0   2   3      377.14      390.14      7.63 o 
   1   2   3     6276.80     6285.34    132.47 o 
   2   2   3      203.01      168.10      3.11 o 
   3   2   3      580.30      594.27     13.44 o 
   4   2   3      553.93      495.56     11.34 o 
   5   2   3     1318.80     1354.34     34.59 o 
   6   2   3      273.71      257.76      4.36 o 
   7   2   3       13.87       19.85      0.63 o 
   8   2   3       12.33       14.36      0.59 o 
   9   2   3       23.49       24.58      0.72 o 
  -9   3   3       14.71       14.81      0.54 o 
  -8   3   3        7.00        6.65      0.38 o 
  -7   3   3       23.73       24.82      0.68 o 
  -6   3   3       49.54       49.05      0.99 o 
  -5   3   3      254.17      259.96      6.22 o 
  -4   3   3      520.95      516.16     11.78 o 
  -3   3   3        5.92        4.22      0.27 o 
  -2   3   3     3331.37     3299.66     54.51 o 
  -1   3   3     1996.12     2018.97     47.94 o 
   0   3   3     2321.63     2288.07     47.84 o 
   1   3   3      800.46      907.50     17.98 o 
   2   3   3       76.44       61.93      1.47 o 
   3   3   3      160.88      195.53      4.54 o 
   4   3   3      361.33      344.36      8.96 o 
   5   3   3       33.89       34.62      1.22 o 
   6   3   3        2.58        1.48      0.29 o 
   7   3   3       27.28       32.74      0.82 o 
   8   3   3      132.30      126.25      2.86 o 
   9   3   3        0.04       -0.25      0.28 o 
  -9   4   3        5.15        5.27      0.36 o 
  -8   4   3        0.17       -0.01      0.25 o 
  -7   4   3        2.04        2.57      0.35 o 
  -6   4   3       52.92       47.08      0.95 o 
  -5   4   3        9.07        5.27      0.38 o 
  -4   4   3        2.76        5.13      1.30 o 
  -3   4   3      496.08      546.60     11.47 o 
  -2   4   3     1828.04     1892.89     32.38 o 
  -1   4   3        0.10        1.75      0.21 o 
   0   4   3        1.11        0.65      0.36 o 
   1   4   3      287.71      272.43      5.08 o 
   2   4   3      102.14      117.88      2.47 o 
   3   4   3       45.07       52.87      1.59 o 
   4   4   3      165.12      196.89      6.21 o 
   5   4   3      128.41      128.92      2.43 o 
   6   4   3       10.76        9.81      0.50 o 
   7   4   3       91.11       93.96      1.83 o 
   8   4   3       76.82       78.01      1.99 o 
   9   4   3        0.46        0.62      0.27 o 
  -9   5   3        0.35        0.06      0.25 o 
  -8   5   3        0.28        0.00      0.30 o 
  -7   5   3       30.77       32.82      0.80 o 
  -6   5   3      332.09      357.24      4.84 o 
  -5   5   3     1699.88     1633.87     20.55 o 
  -4   5   3      373.12      409.35     10.36 o 
  -3   5   3     1007.02      974.28     25.55 o 
  -2   5   3       56.70       73.65      1.64 o 
  -1   5   3       15.17       11.91      0.31 o 
   0   5   3       22.80       16.03      0.59 o 
   1   5   3       24.84       23.33      0.67 o 
   2   5   3      409.54      389.48      9.06 o 
   3   5   3       15.07       23.84      1.02 o 
   4   5   3       70.79       67.30      4.12 o 
   5   5   3        0.18        1.80      0.26 o 
   6   5   3      233.27      213.91      3.40 o 
   7   5   3      352.88      331.47      4.58 o 
   8   5   3        0.81        0.62      0.39 o 
   9   5   3        0.02       -0.25      0.34 o 
  -9   6   3        4.40        3.90      0.62 o 
  -8   6   3       18.47       20.24      1.02 o 
  -7   6   3        4.11        3.42      0.33 o 
  -6   6   3        0.12        0.17      0.24 o 
  -5   6   3        6.45        6.61      0.43 o 
  -4   6   3       19.42       16.99      1.05 o 
  -3   6   3       41.10       38.01      1.27 o 
  -2   6   3       20.47       15.30      0.58 o 
  -1   6   3     2153.86     2152.59     47.74 o 
   0   6   3      632.08      654.55     16.80 o 
   1   6   3       12.32        7.96      0.67 o 
   2   6   3       17.10       23.03      1.01 o 
   3   6   3     1235.35     1232.44     36.56 o 
   4   6   3       56.54       57.18      1.88 o 
   5   6   3      547.47      557.95      8.13 o 
   6   6   3      255.19      255.64      4.07 o 
   7   6   3       75.43       64.42      1.25 o 
   8   6   3       17.63       18.69      0.69 o 
  -8   7   3       61.82       55.48      1.37 o 
  -7   7   3        8.68        5.82      0.45 o 
  -6   7   3       32.08       32.07      0.72 o 
  -5   7   3        7.15        7.56      0.34 o 
  -4   7   3      217.01      218.17      3.93 o 
  -3   7   3      162.71      146.96      3.83 o 
  -2   7   3       30.65       28.86      0.99 o 
  -1   7   3      145.11      167.00      4.44 o 
   0   7   3      513.08      442.24     11.42 o 
   1   7   3      438.34      423.03     23.84 o 
   2   7   3      126.05      135.28      4.60 o 
   3   7   3      106.25       95.47      2.31 o 
   4   7   3       94.31       93.11      2.10 o 
   5   7   3      113.28      123.50      2.07 o 
   6   7   3       22.61       29.82      0.85 o 
   7   7   3       57.47       63.84      1.51 o 
   8   7   3        0.38        0.34      0.25 o 
  -8   8   3        0.23        0.41      0.31 o 
  -7   8   3       15.30       11.12      0.55 o 
  -6   8   3       36.69       36.06      1.02 o 
  -5   8   3        3.87        4.81      0.36 o 
  -4   8   3      242.01      238.38      4.19 o 
  -3   8   3      101.82      108.99      2.88 o 
  -2   8   3      126.28      147.72      4.28 o 
  -1   8   3      144.45      153.84      4.46 o 
   0   8   3       61.42       79.60      2.88 o 
   1   8   3        3.76        3.63      0.36 o 
   2   8   3        8.64        6.09      0.86 o 
   3   8   3      255.55      242.10      3.95 o 
   4   8   3      114.57      119.99      2.29 o 
   5   8   3       23.81       16.79      0.65 o 
   6   8   3       41.03       29.22      0.84 o 
   7   8   3       20.49       20.33      0.69 o 
   8   8   3        0.25        0.05      0.31 o 
  -8   9   3       12.59       13.40      0.62 o 
  -7   9   3        6.24        5.89      0.53 o 
  -6   9   3       16.48       15.74      0.72 o 
  -5   9   3        0.54        0.64      0.39 o 
  -4   9   3       83.70       72.87      1.73 o 
  -3   9   3      169.24      149.84      2.96 o 
  -2   9   3       80.23       84.45      1.48 o 
  -1   9   3        0.78        4.99      1.11 o 
   0   9   3      380.93      362.56      7.77 o 
   1   9   3       49.38       47.81      1.13 o 
   2   9   3       59.93       58.12      1.10 o 
   3   9   3      169.37      178.10      2.66 o 
   4   9   3       94.27       86.94      2.14 o 
   5   9   3        0.15        1.04      0.44 o 
   6   9   3        0.86        0.06      0.38 o 
   7   9   3        7.21        7.29      0.50 o 
   8   9   3        1.59        0.00      0.62 o 
  -7  10   3       25.27       22.51      1.48 o 
  -6  10   3        0.52        0.52      0.41 o 
  -5  10   3        0.29        0.50      0.39 o 
  -4  10   3       74.71       72.88      1.63 o 
  -3  10   3      286.87      292.24      4.82 o 
  -2  10   3      246.36      249.88      3.71 o 
  -1  10   3      715.35      722.29      9.05 o 
   0  10   3      229.92      231.43      2.89 o 
   1  10   3        3.10        2.83      0.21 o 
   2  10   3       64.54       68.03      1.17 o 
   3  10   3       95.23       86.32      1.45 o 
   4  10   3        1.82        3.74      0.42 o 
   5  10   3       47.79       54.03      1.36 o 
   6  10   3        0.39        0.18      0.40 o 
   7  10   3        2.87        2.84      0.55 o 
  -7  11   3       21.25       28.27      1.07 o 
  -6  11   3        2.09        0.53      0.50 o 
  -5  11   3        1.64        1.22      0.38 o 
  -4  11   3        5.46        3.66      0.40 o 
  -3  11   3       64.18       74.75      1.46 o 
  -2  11   3       42.57       46.76      0.86 o 
  -1  11   3        3.12        2.92      0.22 o 
   0  11   3       28.62       23.68      0.50 o 
   1  11   3        1.01        2.05      0.22 o 
   2  11   3      284.81      273.11      3.76 o 
   3  11   3      271.91      301.44      4.09 o 
   4  11   3        0.16        0.05      0.31 o 
   5  11   3        1.43        3.96      0.45 o 
   6  11   3        1.30        3.48      0.45 o 
   7  11   3        0.30        1.66      0.39 o 
  -6  12   3        1.45        1.07      0.33 o 
  -5  12   3       11.35       12.11      0.66 o 
  -4  12   3       22.33       21.61      0.87 o 
  -3  12   3        9.86        8.78      0.40 o 
  -2  12   3       10.15        9.61      0.40 o 
  -1  12   3        0.16       -0.08      0.19 o 
   0  12   3      251.81      249.03      3.03 o 
   1  12   3      507.12      515.75      8.90 o 
   2  12   3       18.82       19.49      0.52 o 
   3  12   3       72.61       70.87      1.20 o 
   4  12   3        6.18        6.60      0.43 o 
   5  12   3       78.32       97.25      2.20 o 
   6  12   3       17.44       18.75      0.61 o 
  -6  13   3        0.01       -0.41      0.41 o 
  -5  13   3        5.28        6.31      0.50 o 
  -4  13   3        6.32        6.69      0.44 o 
  -3  13   3       17.08       15.83      0.78 o 
  -2  13   3        2.93        2.63      0.31 o 
  -1  13   3       10.90       12.92      0.48 o 
   0  13   3      135.65      161.17      2.54 o 
   1  13   3       13.58       17.83      0.62 o 
   2  13   3       24.10       20.57      0.81 o 
   3  13   3       57.67       58.81      1.15 o 
   4  13   3       24.81       22.91      0.58 o 
   5  13   3        3.11        2.80      0.31 o 
  -5  14   3        2.06        1.92      0.72 o 
  -4  14   3        5.85        4.78      0.50 o 
  -3  14   3        0.15        0.31      0.30 o 
  -2  14   3       53.43       55.00      1.61 o 
  -1  14   3       74.29       74.58      1.85 o 
   0  14   3       22.01       22.76      0.82 o 
   1  14   3       28.98       29.91      1.15 o 
   2  14   3        8.48       10.18      0.53 o 
   3  14   3        7.80        8.35      0.40 o 
   4  14   3       18.74       22.33      0.81 o 
   5  14   3        7.67        9.65      1.03 o 
  -3  15   3       28.80       32.23      2.26 o 
  -2  15   3        2.67        3.62      0.34 o 
  -1  15   3       19.88       20.12      0.92 o 
   0  15   3       12.01       11.71      0.90 o 
   1  15   3        7.52        7.69      0.75 o 
   2  15   3        0.00        1.03      1.03 o 
   3  15   3       11.05       10.69      0.87 o 
  -2  16   3        7.08        7.59      1.03 o 
  -1  16   3       12.92       10.99      0.87 o 
   0  16   3       17.95       14.90      1.02 o 
   1  16   3        0.49        0.62      0.82 o 
  -9   0   4        3.20        3.80      0.56 o 
  -8   0   4       50.29       47.15      1.97 o 
  -7   0   4     1291.30     1253.33     26.52 o 
  -6   0   4      362.99      383.08      7.53 o 
  -5   0   4      228.34      239.76      9.20 o 
  -4   0   4      282.42      315.86     11.18 o 
  -3   0   4     3205.81     3130.81     85.93 o 
  -2   0   4       21.55       12.69      0.92 o 
  -1   0   4     5229.59     5360.69    127.41 o 
   0   0   4     1766.87     1659.13     39.45 o 
   1   0   4     3406.39     3451.47    103.56 o 
   2   0   4       50.85       61.55      1.64 o 
   3   0   4     3063.06     3134.08    107.24 o 
   4   0   4     2854.24     2673.28     69.81 o 
   5   0   4        4.44        2.74      0.39 o 
   6   0   4       63.14       58.70      2.20 o 
   7   0   4      136.32      144.47      2.82 o 
   8   0   4       35.14       33.39      1.56 o 
   9   0   4       35.36       38.87      1.42 o 
  -9   1   4        0.39       -0.04      0.30 o 
  -8   1   4       34.00       30.69      0.86 o 
  -7   1   4      183.55      187.98      3.32 o 
  -6   1   4        5.05        6.92      0.33 o 
  -5   1   4       78.78       80.55      2.22 o 
  -4   1   4      548.63      557.21     11.99 o 
  -3   1   4     1502.98     1613.30     32.55 o 
  -2   1   4      186.75      220.93      5.34 o 
  -1   1   4     3249.06     3012.86     58.42 o 
   0   1   4      379.41      365.19      6.18 o 
   1   1   4      111.76      111.06      2.48 o 
   2   1   4     1845.48     1777.29     28.77 o 
   3   1   4       23.11       13.27      0.43 o 
   4   1   4      819.11      821.58     16.40 o 
   5   1   4      509.11      471.37      8.59 o 
   6   1   4        0.55        0.31      0.25 o 
   7   1   4      154.68      151.01      2.96 o 
   8   1   4       14.87       13.82      0.65 o 
   9   1   4        4.37        3.49      0.39 o 
  -9   2   4        2.48        1.92      0.30 o 
  -8   2   4        2.73        2.13      0.34 o 
  -7   2   4       20.50       20.51      0.64 o 
  -6   2   4        4.86        5.76      0.37 o 
  -5   2   4       32.06       33.68      1.60 o 
  -4   2   4       19.35       19.72      0.78 o 
  -3   2   4     1740.28     1722.63     37.68 o 
  -2   2   4      176.83      174.61      2.91 o 
  -1   2   4      383.08      377.01      8.09 o 
   0   2   4      466.77      439.48      9.48 o 
   1   2   4      454.37      484.30     10.24 o 
   2   2   4      265.76      269.31      4.65 o 
   3   2   4      198.77      198.18      4.64 o 
   4   2   4      330.66      329.15      8.64 o 
   5   2   4      243.27      261.30      6.08 o 
   6   2   4       68.48       60.57      1.26 o 
   7   2   4      131.00      135.94      2.55 o 
   8   2   4       33.00       36.34      0.77 o 
   9   2   4        3.39        3.03      0.38 o 
  -9   3   4        1.43        0.48      0.25 o 
  -8   3   4       30.82       29.19      0.71 o 
  -7   3   4       81.42       94.44      1.56 o 
  -6   3   4      654.05      637.61      9.07 o 
  -5   3   4     1520.98     1487.96     27.90 o 
  -4   3   4     5813.79     5782.42    167.31 o 
  -3   3   4      455.59      492.89     12.59 o 
  -2   3   4       70.55       78.15      1.68 o 
  -1   3   4      788.91      823.09     17.58 o 
   0   3   4      374.97      339.49      7.28 o 
   1   3   4      491.86      436.43      8.01 o 
   2   3   4      651.34      750.68     16.54 o 
   3   3   4      867.43      833.99     18.86 o 
   4   3   4        5.66        2.95      0.47 o 
   5   3   4      313.19      312.50      5.89 o 
   6   3   4      256.39      236.01      3.96 o 
   7   3   4      364.87      344.81      5.40 o 
   8   3   4        5.56        5.45      0.43 o 
   9   3   4        3.12        3.58      0.32 o 
  -9   4   4        0.52        0.26      0.25 o 
  -8   4   4       55.82       58.79      1.16 o 
  -7   4   4       34.50       36.83      0.88 o 
  -6   4   4        1.13        1.08      0.27 o 
  -5   4   4      141.09      130.54      1.99 o 
  -4   4   4        9.48        5.48      0.42 o 
  -3   4   4       27.54       21.98      0.73 o 
  -2   4   4       41.51       38.74      1.06 o 
  -1   4   4     1736.54     1634.77     41.27 o 
   0   4   4     1358.84     1327.71     33.74 o 
   1   4   4      355.88      372.45      8.36 o 
   2   4   4      676.82      733.17     16.16 o 
   3   4   4      882.99      976.18     24.75 o 
   4   4   4       22.54       12.12      0.83 o 
   5   4   4       53.46       56.56      1.44 o 
   6   4   4       80.96       79.56      1.65 o 
   7   4   4       13.63       15.44      0.52 o 
   8   4   4        5.71        7.05      0.41 o 
   9   4   4        3.84        2.88      0.73 o 
  -9   5   4        4.33        2.96      0.42 o 
  -8   5   4        4.92        3.72      0.36 o 
  -7   5   4       22.59       24.59      0.66 o 
  -6   5   4       11.23        9.63      0.43 o 
  -5   5   4      635.19      610.64      8.01 o 
  -4   5   4     1568.66     1551.97     36.19 o 
  -3   5   4      622.51      641.89     16.90 o 
  -2   5   4      333.69      325.44      6.82 o 
  -1   5   4     2836.22     2829.70     57.92 o 
   0   5   4       33.42       31.48      0.78 o 
   1   5   4        7.77        4.95      0.29 o 
   2   5   4      277.63      262.38      6.19 o 
   3   5   4      552.07      539.25     16.25 o 
   4   5   4      129.26      125.78      4.15 o 
   5   5   4      337.54      365.22      5.62 o 
   6   5   4      137.84      138.31      2.31 o 
   7   5   4        2.71        1.94      0.30 o 
   8   5   4       28.58       29.07      0.87 o 
   9   5   4        0.06        0.62      0.41 o 
  -9   6   4        0.02       -0.21      0.44 o 
  -8   6   4        1.78        1.89      0.38 o 
  -7   6   4       11.49       11.27      0.50 o 
  -6   6   4       86.32       91.66      1.54 o 
  -5   6   4      443.24      421.12      5.37 o 
  -4   6   4       15.22       16.75      0.66 o 
  -3   6   4      210.08      232.21      6.38 o 
  -2   6   4        0.82        0.26      0.26 o 
  -1   6   4       69.96       79.12      1.96 o 
   0   6   4      107.62      107.44      2.60 o 
   1   6   4      926.20      925.37     27.50 o 
   2   6   4      156.92      156.11      5.05 o 
   3   6   4     1038.94     1115.71     29.34 o 
   4   6   4       85.22       83.78      1.38 o 
   5   6   4      142.37      139.05      2.23 o 
   6   6   4      159.63      170.72      2.81 o 
   7   6   4      112.23      115.95      2.00 o 
   8   6   4        3.72        2.99      0.42 o 
  -8   7   4       10.38       11.32      0.54 o 
  -7   7   4       83.28       87.59      2.18 o 
  -6   7   4      206.09      202.07      3.33 o 
  -5   7   4      427.17      403.19      5.54 o 
  -4   7   4      510.39      486.51      6.71 o 
  -3   7   4        0.41        0.56      0.42 o 
  -2   7   4      119.31      111.71      3.87 o 
  -1   7   4       18.81       18.90      0.79 o 
   0   7   4      351.76      325.70     13.08 o 
   1   7   4      202.32      186.08      6.98 o 
   2   7   4      356.58      347.84     10.74 o 
   3   7   4      108.37      125.18      6.07 o 
   4   7   4      346.57      337.99      5.20 o 
   5   7   4       51.99       53.83      1.08 o 
   6   7   4       55.03       56.13      1.27 o 
   7   7   4        2.02        1.60      0.31 o 
   8   7   4        9.79        7.66      0.59 o 
  -8   8   4       13.00       12.12      0.62 o 
  -7   8   4        4.95        8.67      0.61 o 
  -6   8   4      217.68      230.37      4.23 o 
  -5   8   4       63.25       55.39      1.19 o 
  -4   8   4       84.77       79.25      1.44 o 
  -3   8   4      124.20      116.77      2.53 o 
  -2   8   4     1053.78     1117.75     30.54 o 
  -1   8   4        0.56        1.52      0.21 o 
   0   8   4      453.25      436.76     10.90 o 
   1   8   4      482.71      417.83     11.57 o 
   2   8   4      299.76      295.28      7.20 o 
   3   8   4      329.21      309.28      5.73 o 
   4   8   4       26.47       25.61      0.73 o 
   5   8   4       14.67       16.49      0.66 o 
   6   8   4       22.31       25.27      0.93 o 
   7   8   4       17.62       19.14      0.70 o 
   8   8   4        0.88        0.96      0.36 o 
  -8   9   4        0.09        0.51      0.53 o 
  -7   9   4       26.33       23.09      0.93 o 
  -6   9   4        9.75        7.28      0.54 o 
  -5   9   4        0.14        0.35      0.39 o 
  -4   9   4       13.46       10.41      0.65 o 
  -3   9   4      176.98      165.02      3.05 o 
  -2   9   4      270.30      245.82      3.84 o 
  -1   9   4       22.48       20.32      0.57 o 
   0   9   4       71.64       58.04      1.11 o 
   1   9   4       38.05       33.90      0.74 o 
   2   9   4        8.47        7.26      0.33 o 
   3   9   4       34.03       29.90      0.71 o 
   4   9   4        6.13        6.16      0.51 o 
   5   9   4       29.84       38.49      1.24 o 
   6   9   4       40.18       37.63      1.83 o 
   7   9   4        0.16        1.12      0.32 o 
  -7  10   4        8.06        6.98      0.51 o 
  -6  10   4        8.24        8.03      0.73 o 
  -5  10   4        1.09       -0.03      0.40 o 
  -4  10   4       20.93       19.14      0.74 o 
  -3  10   4        9.40        8.68      0.44 o 
  -2  10   4        4.88        4.23      0.29 o 
  -1  10   4       41.69       48.41      0.79 o 
   0  10   4      226.02      226.59      2.79 o 
   1  10   4      100.20      100.42      1.50 o 
   2  10   4       53.47       50.17      0.96 o 
   3  10   4       75.45       75.32      1.31 o 
   4  10   4       74.29       68.55      1.65 o 
   5  10   4       26.10       33.39      1.68 o 
   6  10   4        8.53       13.11      0.68 o 
   7  10   4        1.97        0.82      0.29 o 
  -7  11   4        9.40       11.03      0.63 o 
  -6  11   4        1.23        0.92      0.41 o 
  -5  11   4        9.87        8.81      0.68 o 
  -4  11   4       32.43       28.80      0.92 o 
  -3  11   4      117.86      111.73      2.11 o 
  -2  11   4       31.24       35.30      0.82 o 
  -1  11   4       26.92       27.41      0.51 o 
   0  11   4       12.16       12.25      0.39 o 
   1  11   4      193.07      191.84      2.78 o 
   2  11   4       29.81       24.18      0.63 o 
   3  11   4       70.07       69.84      1.29 o 
   4  11   4        6.10        4.42      0.40 o 
   5  11   4       36.88       35.49      1.05 o 
   6  11   4        3.20        3.11      0.40 o 
   7  11   4        0.00       -0.21      0.62 o 
  -6  12   4        0.11       -0.26      0.30 o 
  -5  12   4        1.16       -0.16      0.32 o 
  -4  12   4       45.37       48.55      1.31 o 
  -3  12   4       45.69       48.84      1.63 o 
  -2  12   4        8.26        6.83      0.35 o 
  -1  12   4       97.46      107.72      1.67 o 
   0  12   4       47.12       49.03      0.98 o 
   1  12   4       31.14       31.37      0.78 o 
   2  12   4        0.06        0.09      0.21 o 
   3  12   4        7.43        9.24      0.38 o 
   4  12   4       40.48       41.09      1.02 o 
   5  12   4       10.05       10.20      0.56 o 
   6  12   4       18.13       18.99      0.71 o 
  -5  13   4        5.39        5.38      0.50 o 
  -4  13   4        1.99        4.77      0.43 o 
  -3  13   4       27.50       25.98      0.89 o 
  -2  13   4       61.91       59.69      1.51 o 
  -1  13   4       18.49       17.26      0.50 o 
   0  13   4        0.83        0.37      0.23 o 
   1  13   4       15.63       17.42      0.54 o 
   2  13   4       21.94       18.11      0.52 o 
   3  13   4        0.16       -0.20      0.26 o 
   4  13   4        6.71        5.18      0.30 o 
   5  13   4        1.64        2.04      0.31 o 
  -4  14   4        0.00        0.05      0.34 o 
  -3  14   4        4.71        4.83      0.45 o 
  -2  14   4        1.86        1.76      0.22 o 
  -1  14   4       35.81       34.52      1.72 o 
   0  14   4        2.35        2.20      0.63 o 
   1  14   4        1.44        0.90      0.31 o 
   2  14   4      123.02      117.43      2.19 o 
   3  14   4       42.27       45.85      1.05 o 
   4  14   4       15.89       20.70      0.75 o 
  -3  15   4        2.99        3.28      0.82 o 
  -2  15   4        1.18        2.74      0.59 o 
  -1  15   4        0.29        0.31      0.41 o 
   0  15   4       34.83       38.32      2.05 o 
   1  15   4       35.07       35.01      1.46 o 
   2  15   4        2.10        1.98      0.64 o 
   3  15   4        0.02       -0.15      0.49 o 
  -1  16   4        1.99        3.20      0.62 o 
   0  16   4       18.93       16.53      1.02 o 
   1  16   4       27.58       27.10      2.05 o 
  -9   1   5       28.77       29.36      0.85 o 
  -8   1   5      111.87      106.56      2.12 o 
  -7   1   5      185.27      187.66      3.10 o 
  -6   1   5       65.72       59.96      0.98 o 
  -5   1   5       12.45        8.66      0.54 o 
  -4   1   5      125.18      103.45      2.44 o 
  -3   1   5     1870.12     2017.58     44.99 o 
  -2   1   5      737.24      778.71     17.26 o 
  -1   1   5      386.86      418.74     10.08 o 
   0   1   5       57.44       49.64      1.09 o 
   1   1   5       40.37       45.62      1.42 o 
   2   1   5      976.97     1085.71     19.13 o 
   3   1   5      775.93      759.30     13.71 o 
   4   1   5      320.96      305.21      6.73 o 
   5   1   5      320.05      289.29      4.47 o 
   6   1   5       13.11       15.48      0.43 o 
   7   1   5       22.79       20.37      0.71 o 
   8   1   5        5.59        5.68      0.47 o 
   9   1   5       20.63       22.37      0.73 o 
  -9   2   5       26.89       23.44      0.82 o 
  -8   2   5       66.39       65.98      1.77 o 
  -7   2   5      198.12      193.31      2.78 o 
  -6   2   5      255.19      241.61      3.68 o 
  -5   2   5        1.43        1.46      0.37 o 
  -4   2   5       40.37       33.66      1.42 o 
  -3   2   5      483.72      488.02     12.14 o 
  -2   2   5     1527.82     1521.74     37.89 o 
  -1   2   5     2774.00     2570.54     47.31 o 
   0   2   5      658.90      697.00     13.60 o 
   1   2   5      120.78      127.03      2.27 o 
   2   2   5     2071.88     2077.47     46.16 o 
   3   2   5      690.65      704.72     17.96 o 
   4   2   5       52.52       53.44      1.74 o 
   5   2   5      231.29      204.59      3.49 o 
   6   2   5      573.14      561.38      9.18 o 
   7   2   5       12.23       10.66      0.54 o 
   8   2   5      162.18      170.81      3.21 o 
   9   2   5       36.43       36.75      1.26 o 
  -9   3   5        1.36        1.34      0.27 o 
  -8   3   5        0.07        0.05      0.27 o 
  -7   3   5        0.06        0.54      0.24 o 
  -6   3   5      194.60      199.30      2.95 o 
  -5   3   5      103.73      110.05      1.92 o 
  -4   3   5     1283.12     1253.30     32.02 o 
  -3   3   5      107.71       93.16      2.32 o 
  -2   3   5        2.01        1.14      0.24 o 
  -1   3   5      573.11      595.54     14.97 o 
   0   3   5       39.57       57.36      1.17 o 
   1   3   5      269.65      241.91      5.37 o 
   2   3   5      881.31      912.62     23.06 o 
   3   3   5     1791.79     1706.37     43.02 o 
   4   3   5      505.32      513.31     16.38 o 
   5   3   5       20.99       21.70      0.71 o 
   6   3   5      340.21      345.31      6.39 o 
   7   3   5        9.75       10.12      0.44 o 
   8   3   5        3.11        3.00      0.39 o 
   9   3   5        1.13        0.39      0.27 o 
  -9   4   5        0.25        0.52      0.24 o 
  -8   4   5       12.64       12.81      0.48 o 
  -7   4   5       11.48       13.07      0.51 o 
  -6   4   5      242.25      248.65      3.59 o 
  -5   4   5        3.55        3.17      0.27 o 
  -4   4   5       39.05       51.58      1.50 o 
  -3   4   5     1242.76     1335.46     39.74 o 
  -2   4   5      877.16      975.89     24.37 o 
  -1   4   5        5.44        5.34      0.33 o 
   0   4   5        0.44        0.80      0.18 o 
   1   4   5      203.36      218.80      4.54 o 
   2   4   5       78.44       72.60      2.40 o 
   3   4   5        7.52       10.35      0.71 o 
   4   4   5       12.77       13.50      1.12 o 
   5   4   5       14.97       12.44      0.50 o 
   6   4   5        8.10        9.71      0.54 o 
   7   4   5       23.55       23.98      0.64 o 
   8   4   5        3.29        2.96      0.35 o 
   9   4   5       11.66        9.85      1.03 o 
  -9   5   5        0.01        0.26      0.33 o 
  -8   5   5       31.48       33.81      0.93 o 
  -7   5   5       39.02       44.39      1.00 o 
  -6   5   5      683.17      733.46     10.04 o 
  -5   5   5     1241.68     1222.63     15.83 o 
  -4   5   5      640.75      683.76     17.82 o 
  -3   5   5      180.78      175.05      5.54 o 
  -2   5   5      424.19      403.61     12.09 o 
  -1   5   5      401.60      352.68      8.12 o 
   0   5   5      786.13      738.21     16.78 o 
   1   5   5     2488.83     2586.32     58.42 o 
   2   5   5        0.78        1.44      0.36 o 
   3   5   5     2172.02     2230.76     66.17 o 
   4   5   5      483.36      485.42      9.78 o 
   5   5   5       34.66       36.00      0.86 o 
   6   5   5        7.29        4.48      0.35 o 
   7   5   5        8.68        5.99      0.39 o 
   8   5   5        1.25        1.69      0.25 o 
  -8   6   5       12.31       12.09      0.60 o 
  -7   6   5       12.62       14.01      0.53 o 
  -6   6   5        7.56        6.57      0.39 o 
  -5   6   5      134.19      126.32      1.94 o 
  -4   6   5        1.62        1.85      0.32 o 
  -3   6   5      197.59      204.29      6.48 o 
  -2   6   5      517.97      437.73     13.67 o 
  -1   6   5      951.05      857.66     26.48 o 
   0   6   5        6.84        5.53      0.40 o 
   1   6   5       79.23       50.43      1.77 o 
   2   6   5      194.23      150.97      4.93 o 
   3   6   5     1004.03     1096.61     33.99 o 
   4   6   5      591.72      574.40      7.98 o 
   5   6   5      204.85      198.89      3.09 o 
   6   6   5       51.76       51.22      1.07 o 
   7   6   5       53.13       58.58      1.28 o 
   8   6   5        0.80        2.60      0.38 o 
  -8   7   5        0.34        0.12      0.27 o 
  -7   7   5        8.71        9.99      0.58 o 
  -6   7   5       52.03       58.84      1.20 o 
  -5   7   5      166.60      162.91      2.51 o 
  -4   7   5       78.30       76.71      1.39 o 
  -3   7   5      552.58      540.49     15.70 o 
  -2   7   5      307.82      274.75      7.04 o 
  -1   7   5       35.48       43.87      1.31 o 
   0   7   5       25.06       19.00      0.81 o 
   1   7   5      312.75      269.76      7.56 o 
   2   7   5      244.38      237.00      5.94 o 
   3   7   5       46.90       47.87      1.19 o 
   4   7   5       11.42       10.39      0.40 o 
   5   7   5       16.60       15.31      0.54 o 
   6   7   5        0.25        0.86      0.33 o 
   7   7   5        7.21        7.66      0.53 o 
   8   7   5       19.42       18.20      0.83 o 
  -8   8   5        4.10        3.93      0.41 o 
  -7   8   5       38.13       31.10      1.57 o 
  -6   8   5      111.18      117.05      2.30 o 
  -5   8   5       22.44       27.50      0.82 o 
  -4   8   5      181.21      171.52      3.52 o 
  -3   8   5      302.32      282.66      6.66 o 
  -2   8   5       77.42       70.65      1.54 o 
  -1   8   5       38.36       41.24      1.25 o 
   0   8   5       64.09       69.57      2.13 o 
   1   8   5      185.84      187.80      4.66 o 
   2   8   5        0.18        1.05      0.27 o 
   3   8   5      211.73      202.29      3.86 o 
   4   8   5       12.95       14.54      0.59 o 
   5   8   5      222.43      217.69      4.51 o 
   6   8   5       90.06       95.60      2.30 o 
   7   8   5        0.81        0.79      0.35 o 
   8   8   5        0.14        0.75      0.36 o 
  -8   9   5        1.95        3.28      0.62 o 
  -7   9   5       37.20       36.35      1.11 o 
  -6   9   5       20.64       20.81      0.91 o 
  -5   9   5       18.00       19.03      0.81 o 
  -4   9   5        0.29        0.17      0.44 o 
  -3   9   5        1.44        0.64      0.33 o 
  -2   9   5       62.13       62.26      1.17 o 
  -1   9   5       15.71       18.69      0.49 o 
   0   9   5       46.40       37.18      0.71 o 
   1   9   5        0.36        0.81      0.21 o 
   2   9   5       35.35       27.69      0.70 o 
   3   9   5      250.67      255.15      4.33 o 
   4   9   5       27.26       24.36      0.91 o 
   5   9   5        3.08        2.66      0.50 o 
   6   9   5        8.23        7.78      0.72 o 
   7   9   5       18.04       14.45      0.55 o 
  -7  10   5       17.87       17.70      0.74 o 
  -6  10   5       27.91       30.72      1.20 o 
  -5  10   5       18.35       23.28      0.87 o 
  -4  10   5       17.50       19.24      1.45 o 
  -3  10   5       27.86       24.00      0.89 o 
  -2  10   5      354.68      327.53      4.83 o 
  -1  10   5      160.62      150.40      2.15 o 
   0  10   5       50.00       50.59      0.91 o 
   1  10   5       72.23       73.36      1.24 o 
   2  10   5       90.91      100.82      1.64 o 
   3  10   5       24.67       26.74      0.81 o 
   4  10   5       16.34       15.10      0.78 o 
   5  10   5       26.19       27.72      1.33 o 
   6  10   5       34.76       36.05      1.10 o 
   7  10   5        0.07        0.46      0.31 o 
  -7  11   5       11.42       13.34      1.23 o 
  -6  11   5        0.35        0.38      0.34 o 
  -5  11   5        1.90        1.88      0.63 o 
  -4  11   5       20.00       18.91      0.86 o 
  -3  11   5      310.92      308.77      5.56 o 
  -2  11   5      740.20      739.55     11.11 o 
  -1  11   5      334.33      323.88      4.37 o 
   0  11   5        6.94        8.72      0.34 o 
   1  11   5      282.51      277.95      4.07 o 
   2  11   5      126.98      145.49      2.50 o 
   3  11   5      273.01      266.89      5.32 o 
   4  11   5      168.76      180.12      3.64 o 
   5  11   5        6.69        6.51      0.54 o 
   6  11   5       42.09       39.28      1.23 o 
  -6  12   5        5.10        4.26      0.59 o 
  -5  12   5        4.50        5.19      0.74 o 
  -4  12   5       45.68       42.32      1.68 o 
  -3  12   5        3.48        2.96      0.38 o 
  -2  12   5        0.07       -0.21      0.21 o 
  -1  12   5        1.64        1.46      0.22 o 
   0  12   5      193.26      196.82      3.05 o 
   1  12   5      312.24      335.23      5.20 o 
   2  12   5       11.03       11.59      0.42 o 
   3  12   5        0.48        2.05      0.32 o 
   4  12   5        8.53        9.64      0.51 o 
   5  12   5        2.08        4.14      0.39 o 
   6  12   5       12.00       11.78      0.63 o 
  -5  13   5        1.39        0.82      0.37 o 
  -4  13   5        4.61        5.42      0.43 o 
  -3  13   5        0.16        0.01      0.29 o 
  -2  13   5       22.38       23.39      0.67 o 
  -1  13   5       31.73       28.92      0.68 o 
   0  13   5        3.80        3.19      0.38 o 
   1  13   5       26.18       27.63      0.63 o 
   2  13   5        0.58        0.35      0.20 o 
   3  13   5        0.51       -0.04      0.22 o 
   4  13   5        1.81        1.54      0.27 o 
   5  13   5        0.48        1.04      0.29 o 
  -4  14   5        2.78        1.37      0.37 o 
  -3  14   5        0.34        0.74      0.35 o 
  -2  14   5        0.10        0.26      0.25 o 
  -1  14   5       30.51       32.22      1.11 o 
   0  14   5       63.52       59.55      1.39 o 
   1  14   5        9.74        9.51      0.44 o 
   2  14   5       23.29       22.52      0.62 o 
   3  14   5        3.56        4.97      0.54 o 
   4  14   5        0.22       -0.23      0.35 o 
  -3  15   5       12.40        8.87      1.13 o 
  -2  15   5        4.08        3.55      0.64 o 
  -1  15   5       12.47       13.15      1.07 o 
   0  15   5       10.38       10.58      0.83 o 
   1  15   5        3.33        2.74      0.48 o 
   2  15   5        0.67        0.18      0.49 o 
   3  15   5        0.11        1.03      0.62 o 
  -1  16   5        0.03       -0.62      0.62 o 
   0  16   5        0.83       -0.21      0.62 o 
  -9   0   6        0.13        0.49      0.38 o 
  -8   0   6       79.10       69.98      2.45 o 
  -7   0   6       98.59       83.70      1.58 o 
  -6   0   6      110.61      112.73      3.02 o 
  -5   0   6        7.35       12.03      0.61 o 
  -4   0   6      171.40      146.82      4.81 o 
  -3   0   6     2880.50     2677.93     99.26 o 
  -2   0   6     1398.79     1380.02     34.38 o 
  -1   0   6     2332.05     2109.37     71.11 o 
   0   0   6     7362.83     7203.21    242.31 o 
   1   0   6        5.40       12.09      0.72 o 
   2   0   6     2442.42     2289.42     56.99 o 
   3   0   6      483.54      485.66     15.29 o 
   4   0   6      855.73      833.30     25.54 o 
   5   0   6       69.61       78.50      2.09 o 
   6   0   6        1.85        3.34      0.59 o 
   7   0   6        1.75        1.01      0.56 o 
   8   0   6       58.15       53.37      1.90 o 
   9   0   6        0.94        0.62      0.36 o 
  -9   1   6        0.38        0.16      0.34 o 
  -8   1   6       33.75       39.82      1.01 o 
  -7   1   6       38.55       40.78      0.87 o 
  -6   1   6        0.00        0.60      0.22 o 
  -5   1   6      221.17      212.44      3.07 o 
  -4   1   6      266.73      243.00      6.69 o 
  -3   1   6      175.87      159.08      5.00 o 
  -2   1   6       68.29       62.02      1.53 o 
  -1   1   6      188.38      169.45      3.52 o 
   0   1   6      646.30      638.82     12.87 o 
   1   1   6     1153.32     1085.44     23.64 o 
   2   1   6     3291.07     3414.41     70.15 o 
   3   1   6     1215.34     1320.19     39.77 o 
   4   1   6      566.84      583.52     15.38 o 
   5   1   6       37.99       39.98      0.87 o 
   6   1   6      447.40      417.48      5.64 o 
   7   1   6       39.49       47.38      1.12 o 
   8   1   6        5.76        5.38      0.49 o 
   9   1   6        1.12        0.82      0.48 o 
  -9   2   6        3.77        4.02      0.35 o 
  -8   2   6        2.07        1.46      0.23 o 
  -7   2   6       38.04       38.03      0.85 o 
  -6   2   6        4.05        4.70      0.43 o 
  -5   2   6      108.60       96.98      1.66 o 
  -4   2   6       82.45       96.42      3.35 o 
  -3   2   6      212.44      221.67      5.83 o 
  -2   2   6      210.42      215.16      5.02 o 
  -1   2   6      163.82      159.13      4.18 o 
   0   2   6       68.54       63.43      1.53 o 
   1   2   6       33.99       38.47      1.20 o 
   2   2   6      910.17     1031.59     25.89 o 
   3   2   6        0.99        2.07      0.46 o 
   4   2   6        0.01        0.17      0.38 o 
   5   2   6      460.31      431.81      6.43 o 
   6   2   6        0.54        1.86      0.32 o 
   7   2   6       16.98       17.70      0.68 o 
   8   2   6       37.96       36.14      0.93 o 
   9   2   6        3.30        4.52      0.62 o 
  -9   3   6        0.02       -0.21      0.25 o 
  -8   3   6       21.18       20.32      0.59 o 
  -7   3   6        9.74        8.73      0.38 o 
  -6   3   6        6.51        6.65      0.39 o 
  -5   3   6        2.07        3.57      0.30 o 
  -4   3   6        1.66        1.33      0.38 o 
  -3   3   6        1.06        5.65      3.36 o 
  -2   3   6     2288.10     2375.64     59.20 o 
  -1   3   6     2147.70     2215.30     55.19 o 
   0   3   6       19.80       27.03      0.87 o 
   1   3   6     4160.19     4454.44    110.67 o 
   2   3   6      866.82      893.04     22.41 o 
   3   3   6       93.32       80.64      3.48 o 
   4   3   6       16.61       13.83      0.69 o 
   5   3   6      218.02      217.84      3.68 o 
   6   3   6        6.65        6.64      0.41 o 
   7   3   6        0.44        0.93      0.29 o 
   8   3   6       27.13       28.93      0.69 o 
  -9   4   6        4.58        4.73      0.47 o 
  -8   4   6       14.41       16.18      0.54 o 
  -7   4   6       89.91       97.82      1.61 o 
  -6   4   6      301.70      312.53      4.46 o 
  -5   4   6       48.49       47.31      0.93 o 
  -4   4   6      171.52      190.95      5.45 o 
  -3   4   6        2.02        1.51      0.33 o 
  -2   4   6       19.32       16.08      0.80 o 
  -1   4   6       30.59       45.28      1.32 o 
   0   4   6      113.10       98.96      2.32 o 
   1   4   6     1459.14     1454.92     36.35 o 
   2   4   6      216.36      262.82     10.02 o 
   3   4   6      754.92      819.83     30.69 o 
   4   4   6     1348.34     1290.14     23.33 o 
   5   4   6      302.66      282.58      4.67 o 
   6   4   6       47.86       48.39      1.15 o 
   7   4   6       25.40       24.75      0.63 o 
   8   4   6        4.07        3.58      0.30 o 
  -9   5   6        0.03       -0.04      0.34 o 
  -8   5   6       12.02       10.40      0.50 o 
  -7   5   6       79.47       78.41      1.40 o 
  -6   5   6      172.97      187.76      2.91 o 
  -5   5   6        0.27        0.48      0.26 o 
  -4   5   6      467.00      444.02      9.33 o 
  -3   5   6      421.57      427.79     18.54 o 
  -2   5   6       57.86       38.54      1.74 o 
  -1   5   6       14.90        9.35      0.73 o 
   0   5   6      264.11      285.52      8.52 o 
   1   5   6      809.77      797.43     29.69 o 
   2   5   6       95.45       93.54      3.85 o 
   3   5   6        1.85        6.42      0.73 o 
   4   5   6        9.15       10.32      0.47 o 
   5   5   6      546.63      584.36      8.82 o 
   6   5   6      275.24      280.29      4.95 o 
   7   5   6       55.62       48.55      1.18 o 
   8   5   6        1.77        2.40      0.28 o 
  -8   6   6       15.80       17.22      0.66 o 
  -7   6   6       25.02       28.82      1.05 o 
  -6   6   6      153.30      165.67      2.60 o 
  -5   6   6      530.95      540.89      7.43 o 
  -4   6   6      151.47      146.98      2.57 o 
  -3   6   6        1.90        3.52      0.59 o 
  -2   6   6        1.21        3.11      0.38 o 
  -1   6   6       39.89       33.56      1.45 o 
   0   6   6      327.52      384.74     14.38 o 
   1   6   6      368.16      424.38     15.91 o 
   2   6   6       44.15       60.34      2.16 o 
   3   6   6      199.65      204.50      3.75 o 
   4   6   6       45.01       43.08      0.85 o 
   5   6   6        0.99        0.27      0.26 o 
   6   6   6       70.55       70.54      1.71 o 
   7   6   6       37.21       34.12      1.08 o 
   8   6   6        0.26        0.56      0.25 o 
  -8   7   6        0.72        1.58      0.38 o 
  -7   7   6        8.01        5.63      0.49 o 
  -6   7   6       16.97       19.60      0.62 o 
  -5   7   6       31.17       36.05      0.81 o 
  -4   7   6       84.42       79.16      1.31 o 
  -3   7   6       74.57       66.29      1.34 o 
  -2   7   6       48.76       56.90      2.45 o 
  -1   7   6       22.41       24.52      0.94 o 
   0   7   6       28.02       35.65      1.64 o 
   1   7   6        4.03        1.55      0.32 o 
   2   7   6       14.57       15.37      0.93 o 
   3   7   6      391.14      362.10      5.54 o 
   4   7   6      395.34      412.02      5.99 o 
   5   7   6       11.08       10.94      0.44 o 
   6   7   6        1.14        0.80      0.30 o 
   7   7   6       12.08       10.23      0.56 o 
   8   7   6        0.04        0.27      0.36 o 
  -8   8   6       12.38        9.58      0.51 o 
  -7   8   6        5.02        3.70      0.46 o 
  -6   8   6       25.86       27.88      0.84 o 
  -5   8   6       15.00       16.14      0.61 o 
  -4   8   6        0.86        1.34      0.39 o 
  -3   8   6      390.66      384.27      9.21 o 
  -2   8   6      124.74      115.54      3.07 o 
  -1   8   6        0.07        0.15      0.27 o 
   0   8   6      235.46      223.14      6.09 o 
   1   8   6      357.19      347.77      6.65 o 
   2   8   6      129.98      118.77      2.57 o 
   3   8   6      175.45      185.96      3.17 o 
   4   8   6      519.82      515.21      8.23 o 
   5   8   6      170.72      161.57      3.51 o 
   6   8   6      124.68      128.54      2.93 o 
   7   8   6       85.00       85.17      2.23 o 
  -7   9   6        3.72        4.10      0.47 o 
  -6   9   6       10.20       12.14      0.69 o 
  -5   9   6       90.61       89.89      2.09 o 
  -4   9   6      724.52      682.73     16.51 o 
  -3   9   6      571.96      562.65     13.36 o 
  -2   9   6       92.87       82.80      2.01 o 
  -1   9   6        1.34        1.71      0.21 o 
   0   9   6       11.19       12.14      0.40 o 
   1   9   6       82.43       80.89      1.53 o 
   2   9   6       15.22       15.02      0.95 o 
   3   9   6        6.25       10.06      0.69 o 
   4   9   6       28.35       28.11      0.98 o 
   5   9   6       85.89       95.88      2.40 o 
   6   9   6        0.18        0.74      0.37 o 
   7   9   6        8.13        6.50      0.40 o 
  -7  10   6       27.79       32.92      1.27 o 
  -6  10   6       45.33       46.93      1.61 o 
  -5  10   6       30.18       27.21      1.06 o 
  -4  10   6       10.01       12.41      0.87 o 
  -3  10   6       27.81       25.75      1.00 o 
  -2  10   6       22.91       28.25      0.91 o 
  -1  10   6       14.35       14.69      0.47 o 
   0  10   6       76.95       70.40      1.26 o 
   1  10   6      195.83      188.41      2.83 o 
   2  10   6       14.61       17.58      0.81 o 
   3  10   6      419.35      438.99      8.32 o 
   4  10   6        7.35       13.22      0.68 o 
   5  10   6       36.21       41.00      1.29 o 
   6  10   6       22.02       31.02      0.98 o 
   7  10   6       11.62       13.75      1.23 o 
  -6  11   6       54.40       53.77      1.46 o 
  -5  11   6       76.36       69.84      1.67 o 
  -4  11   6       14.45       12.52      0.68 o 
  -3  11   6       42.63       42.72      1.33 o 
  -2  11   6      248.41      249.21      4.22 o 
  -1  11   6       64.03       63.05      1.13 o 
   0  11   6       24.79       22.72      0.60 o 
   1  11   6      345.48      357.00      5.51 o 
   2  11   6      135.93      136.62      2.30 o 
   3  11   6       19.91       21.98      1.27 o 
   4  11   6       53.73       56.30      1.43 o 
   5  11   6       98.22       91.44      2.21 o 
   6  11   6        6.79        5.86      0.44 o 
  -6  12   6       11.22       12.93      1.23 o 
  -5  12   6        8.48        7.55      0.55 o 
  -4  12   6        2.56        2.71      0.41 o 
  -3  12   6       31.79       30.28      1.01 o 
  -2  12   6       41.76       48.70      1.15 o 
  -1  12   6      111.44      114.50      1.90 o 
   0  12   6        5.49        5.06      0.35 o 
   1  12   6       58.35       63.59      1.30 o 
   2  12   6        4.08        3.79      0.29 o 
   3  12   6        0.79        0.79      0.37 o 
   4  12   6       19.78       19.44      0.69 o 
   5  12   6        3.08        2.34      0.26 o 
  -5  13   6       24.73       23.28      1.13 o 
  -4  13   6       30.50       29.78      0.84 o 
  -3  13   6       35.24       32.49      0.96 o 
  -2  13   6        9.21        9.36      0.46 o 
  -1  13   6        0.62        0.31      0.22 o 
   0  13   6       14.25       11.46      0.43 o 
   1  13   6        5.72        8.08      0.48 o 
   2  13   6       17.25       18.56      0.54 o 
   3  13   6        1.79        2.18      0.32 o 
   4  13   6       21.08       24.33      1.08 o 
   5  13   6       13.43       18.77      0.84 o 
  -4  14   6       37.10       35.69      1.40 o 
  -3  14   6       11.35        8.58      0.55 o 
  -2  14   6        0.07       -0.21      0.29 o 
  -1  14   6       16.72       17.17      0.56 o 
   0  14   6        3.43        4.21      0.39 o 
   1  14   6       31.49       28.91      0.69 o 
   2  14   6       59.55       59.29      1.18 o 
   3  14   6        5.15        5.00      0.39 o 
   4  14   6        1.35        1.33      0.51 o 
  -2  15   6        4.48        4.16      0.64 o 
  -1  15   6        4.92        6.26      0.73 o 
   0  15   6       42.42       40.32      1.50 o 
   1  15   6        4.24        4.37      0.71 o 
   2  15   6        5.94        4.17      0.72 o 
  -9   1   7        1.76        2.51      0.32 o 
  -8   1   7        6.12        6.08      0.47 o 
  -7   1   7        4.66        4.02      0.37 o 
  -6   1   7       31.29       35.19      0.74 o 
  -5   1   7      225.38      238.70      3.36 o 
  -4   1   7       75.10       81.92      3.63 o 
  -3   1   7     2423.76     2486.38     75.25 o 
  -2   1   7      562.42      588.82     14.86 o 
  -1   1   7        4.33        3.26      0.41 o 
   0   1   7      373.92      351.58      7.93 o 
   1   1   7     2692.97     2970.45     74.13 o 
   2   1   7     1871.58     2088.85     43.72 o 
   3   1   7      136.59      109.95      2.90 o 
   4   1   7      298.59      277.37      5.50 o 
   5   1   7        0.45        0.50      0.30 o 
   6   1   7       99.73       99.75      1.82 o 
   7   1   7       44.63       43.01      0.99 o 
   8   1   7        0.39        2.57      0.63 o 
  -9   2   7       58.37       62.27      1.40 o 
  -8   2   7        2.49        3.20      0.35 o 
  -7   2   7        3.83        4.81      0.33 o 
  -6   2   7       19.99       19.24      0.60 o 
  -5   2   7        1.25        2.05      0.30 o 
  -4   2   7        4.91        5.63      0.75 o 
  -3   2   7      279.13      291.10      8.01 o 
  -2   2   7      429.86      387.26      9.00 o 
  -1   2   7      902.61      806.86     18.39 o 
   0   2   7        7.61        6.51      0.45 o 
   1   2   7      511.57      492.35     12.48 o 
   2   2   7     1069.63      924.94     23.73 o 
   3   2   7     1286.65     1378.03     51.36 o 
   4   2   7        0.43        0.95      0.32 o 
   5   2   7       36.34       35.01      0.85 o 
   6   2   7        5.57        6.79      0.39 o 
   7   2   7        0.00        0.68      0.32 o 
   8   2   7       31.61       34.67      0.82 o 
  -9   3   7       13.03       12.04      0.86 o 
  -8   3   7        8.29        8.75      0.43 o 
  -7   3   7      114.55      133.32      2.07 o 
  -6   3   7       60.08       65.49      1.26 o 
  -5   3   7      426.80      431.01      6.04 o 
  -4   3   7      155.93      171.36      5.04 o 
  -3   3   7     1001.79      969.82     36.25 o 
  -2   3   7       10.49        9.88      0.56 o 
  -1   3   7      116.17      127.61      3.43 o 
   0   3   7     1321.00     1258.68     31.50 o 
   1   3   7      972.96      987.67     24.78 o 
   2   3   7        2.96        3.80      0.58 o 
   3   3   7      444.19      453.48     18.39 o 
   4   3   7      111.47       93.49      1.99 o 
   5   3   7        8.31        6.24      0.53 o 
   6   3   7       12.95       12.96      0.51 o 
   7   3   7        0.42        1.44      0.27 o 
   8   3   7        0.74        1.13      0.25 o 
  -9   4   7        1.02        1.09      0.36 o 
  -8   4   7       23.82       20.22      0.58 o 
  -7   4   7        3.50        3.53      0.32 o 
  -6   4   7       45.62       51.60      1.41 o 
  -5   4   7       53.23       50.08      1.03 o 
  -4   4   7       81.19       92.13      1.92 o 
  -3   4   7      664.68      666.06     23.04 o 
  -2   4   7      544.02      582.51     21.95 o 
  -1   4   7        7.31       11.70      0.87 o 
   0   4   7       98.98      108.35      3.42 o 
   1   4   7      510.93      589.82     22.10 o 
   2   4   7       75.00       77.82      3.82 o 
   3   4   7       41.06       49.79      2.32 o 
   4   4   7      103.95      105.21      1.75 o 
   5   4   7      293.15      289.59      4.54 o 
   6   4   7        8.52        9.93      0.48 o 
   7   4   7        2.81        2.78      0.33 o 
   8   4   7        7.23        8.03      0.38 o 
  -8   5   7       18.01       19.18      0.61 o 
  -7   5   7       85.01       89.63      1.77 o 
  -6   5   7        2.93        3.13      0.35 o 
  -5   5   7      617.73      633.89      9.13 o 
  -4   5   7       66.09       61.09      1.27 o 
  -3   5   7        0.67        0.49      0.33 o 
  -2   5   7        0.97        1.19      0.38 o 
  -1   5   7      142.73      144.46      5.66 o 
   0   5   7        3.57        3.83      0.49 o 
   1   5   7       32.40       35.82      1.74 o 
   2   5   7       34.84       43.45      2.03 o 
   3   5   7        5.59        6.26      0.35 o 
   4   5   7        3.21        2.00      0.30 o 
   5   5   7       57.09       61.63      1.33 o 
   6   5   7        0.97        0.70      0.27 o 
   7   5   7        0.41        0.54      0.28 o 
   8   5   7        9.91        7.70      0.30 o 
  -8   6   7      113.29      115.72      2.87 o 
  -7   6   7       40.78       40.28      0.90 o 
  -6   6   7       33.08       25.70      0.70 o 
  -5   6   7       23.79       27.72      0.73 o 
  -4   6   7     1167.72     1176.52     15.90 o 
  -3   6   7       11.30        9.19      0.36 o 
  -2   6   7      298.60      283.09      9.15 o 
  -1   6   7     1530.10     1493.09     55.41 o 
   0   6   7      299.25      312.02     11.77 o 
   1   6   7      260.96      289.21     10.97 o 
   2   6   7      242.92      248.55      8.71 o 
   3   6   7      944.66      961.17     13.60 o 
   4   6   7       11.65       11.97      0.46 o 
   5   6   7       45.89       55.75      1.57 o 
   6   6   7       75.72       75.97      2.02 o 
   7   6   7       14.53       13.81      0.63 o 
   8   6   7       26.64       27.30      0.83 o 
  -8   7   7       12.70       10.39      0.56 o 
  -7   7   7        3.09        3.31      0.40 o 
  -6   7   7       74.06       79.20      1.50 o 
  -5   7   7      351.51      378.99      5.76 o 
  -4   7   7      123.40      115.59      1.88 o 
  -3   7   7        1.70        1.80      0.28 o 
  -2   7   7        1.94        2.44      0.37 o 
  -1   7   7       26.36       29.28      1.24 o 
   0   7   7        7.75        4.11      0.62 o 
   1   7   7      121.21      110.64      8.32 o 
   2   7   7       56.45       50.97      1.10 o 
   3   7   7     1116.32     1099.48     16.96 o 
   4   7   7     1480.91     1473.91     20.69 o 
   5   7   7       75.21       84.41      1.64 o 
   6   7   7        6.37        8.45      0.62 o 
   7   7   7        0.22        0.36      0.28 o 
  -8   8   7        0.59        0.87      0.31 o 
  -7   8   7        0.01        0.53      0.37 o 
  -6   8   7        7.26        6.50      0.53 o 
  -5   8   7        0.77        0.56      0.41 o 
  -4   8   7       73.51       68.84      1.72 o 
  -3   8   7       60.57       50.94      1.69 o 
  -2   8   7       20.11       20.85      1.00 o 
  -1   8   7       22.76       20.18      0.97 o 
   0   8   7       60.17       54.99      1.52 o 
   1   8   7        7.20        5.16      0.86 o 
   2   8   7      243.62      226.59      4.32 o 
   3   8   7       35.20       34.02      0.94 o 
   4   8   7        0.52        0.90      0.30 o 
   5   8   7        0.49        0.48      0.35 o 
   6   8   7       39.67       45.52      1.77 o 
   7   8   7       14.34       17.03      0.67 o 
  -7   9   7        0.52        1.15      0.38 o 
  -6   9   7        0.09        0.33      0.35 o 
  -5   9   7       49.90       45.43      1.29 o 
  -4   9   7       48.42       47.10      1.35 o 
  -3   9   7      252.20      242.78      6.10 o 
  -2   9   7       59.04       56.44      1.65 o 
  -1   9   7        1.17       -0.14      0.34 o 
   0   9   7      150.37      150.01      3.02 o 
   1   9   7       20.10       20.98      0.79 o 
   2   9   7      461.71      447.95     10.65 o 
   3   9   7        8.52        9.34      0.80 o 
   4   9   7      250.60      273.85      5.47 o 
   5   9   7        6.52        8.23      0.65 o 
   6   9   7       18.03       17.17      0.83 o 
   7   9   7       39.72       36.34      1.07 o 
  -7  10   7        0.34        0.88      1.03 o 
  -6  10   7        0.00        0.04      0.37 o 
  -5  10   7        1.33        0.62      0.43 o 
  -4  10   7       84.86       86.71      2.33 o 
  -3  10   7        6.06        5.33      0.60 o 
  -2  10   7        9.66       10.45      0.73 o 
  -1  10   7        0.69        0.94      0.29 o 
   0  10   7        3.67        5.00      0.38 o 
   1  10   7      201.35      212.11      4.53 o 
   2  10   7      230.48      248.59      5.45 o 
   3  10   7       41.31       44.83      1.50 o 
   4  10   7       17.77       17.33      0.80 o 
   5  10   7       16.32       20.54      0.85 o 
   6  10   7        0.62        0.87      0.34 o 
  -6  11   7       35.27       32.27      1.07 o 
  -5  11   7        6.90        6.10      0.57 o 
  -4  11   7       33.39       31.02      1.36 o 
  -3  11   7       92.09       91.75      2.09 o 
  -2  11   7       95.48       96.59      1.93 o 
  -1  11   7       48.96       51.68      1.06 o 
   0  11   7        3.52        2.25      0.31 o 
   1  11   7      189.19      198.83      3.95 o 
   2  11   7        5.60        4.20      0.54 o 
   3  11   7       10.63       10.29      0.64 o 
   4  11   7       39.34       45.86      1.25 o 
   5  11   7       46.08       41.00      1.19 o 
   6  11   7       31.37       28.57      1.07 o 
  -5  12   7        0.42       -0.13      0.44 o 
  -4  12   7        3.89        4.71      0.48 o 
  -3  12   7       40.33       37.48      1.03 o 
  -2  12   7        0.07        0.46      0.31 o 
  -1  12   7       14.36       12.85      0.52 o 
   0  12   7        8.80        9.65      0.45 o 
   1  12   7        7.32        7.77      0.51 o 
   2  12   7       19.09       21.11      0.69 o 
   3  12   7       15.81       16.95      0.74 o 
   4  12   7        2.49        1.43      0.37 o 
   5  12   7        7.57        9.28      0.40 o 
  -5  13   7       18.80       16.31      1.23 o 
  -4  13   7        7.67        6.75      0.40 o 
  -3  13   7        2.48        3.44      0.34 o 
  -2  13   7        9.77       10.06      0.45 o 
  -1  13   7        7.31        8.11      0.41 o 
   0  13   7       15.97       14.39      0.49 o 
   1  13   7        0.71        0.67      0.23 o 
   2  13   7       10.32       11.96      0.47 o 
   3  13   7       11.34       13.19      0.52 o 
   4  13   7       11.32       12.83      0.63 o 
  -4  14   7        0.16        0.21      0.41 o 
  -3  14   7       27.67       25.69      1.10 o 
  -2  14   7       46.49       50.46      1.29 o 
  -1  14   7       14.85       18.12      0.69 o 
   0  14   7        1.37        1.68      0.23 o 
   1  14   7        0.07        0.78      0.23 o 
   2  14   7        0.29        0.05      0.31 o 
   3  14   7        0.68        0.52      0.27 o 
  -2  15   7       16.45       12.32      1.23 o 
  -1  15   7        9.12       10.67      1.23 o 
   0  15   7        1.64        1.44      0.48 o 
   1  15   7        4.53        4.13      0.43 o 
  -9   0   8       31.81       34.75      1.32 o 
  -8   0   8       11.88       11.81      0.86 o 
  -7   0   8        2.44        1.75      0.56 o 
  -6   0   8      100.11       79.28      2.21 o 
  -5   0   8        6.38        5.43      0.46 o 
  -4   0   8      123.67      136.37      4.52 o 
  -3   0   8       15.75       24.50      1.95 o 
  -2   0   8      162.30      182.07      7.26 o 
  -1   0   8      321.28      349.53     18.90 o 
   0   0   8      586.75      478.85     16.19 o 
   1   0   8     6502.06     6701.43    247.41 o 
   2   0   8     1096.88     1117.59     34.72 o 
   3   0   8        5.57        6.94      0.79 o 
   4   0   8      589.87      542.26     11.25 o 
   5   0   8       41.65       43.22      1.58 o 
   6   0   8      898.42      945.81     17.02 o 
   7   0   8      159.11      160.74      4.78 o 
   8   0   8       29.55       34.10      1.30 o 
  -9   1   8        0.68        0.31      0.25 o 
  -8   1   8        3.61        4.48      0.40 o 
  -7   1   8        2.14        0.94      0.24 o 
  -6   1   8       42.29       43.29      0.99 o 
  -5   1   8       41.70       37.18      0.75 o 
  -4   1   8      337.23      323.00      8.32 o 
  -3   1   8      461.72      477.45     18.17 o 
  -2   1   8       43.31       43.36      1.63 o 
  -1   1   8      172.74      131.61      3.55 o 
   0   1   8      133.57      143.57      3.82 o 
   1   1   8       18.51       26.93      0.89 o 
   2   1   8      508.81      489.38     15.42 o 
   3   1   8       12.03       11.29      0.86 o 
   4   1   8       65.59       57.14      1.11 o 
   5   1   8        5.97        7.28      0.32 o 
   6   1   8      647.51      642.59     10.25 o 
   7   1   8       23.15       19.20      0.73 o 
   8   1   8       25.22       27.12      0.79 o 
  -9   2   8        0.36        0.58      0.25 o 
  -8   2   8       13.75       16.20      0.58 o 
  -7   2   8       16.31       15.72      0.57 o 
  -6   2   8       13.44       12.96      0.52 o 
  -5   2   8       15.70       18.74      0.66 o 
  -4   2   8      189.70      167.69      3.11 o 
  -3   2   8      214.51      230.27      9.00 o 
  -2   2   8       21.50       20.16      0.92 o 
  -1   2   8       58.95       50.59      1.53 o 
   0   2   8      254.78      234.67      6.14 o 
   1   2   8      246.97      240.86      5.80 o 
   2   2   8       28.06       32.77      1.74 o 
   3   2   8      223.54      237.91      6.19 o 
   4   2   8       85.01       74.04      1.34 o 
   5   2   8        1.12        0.89      0.39 o 
   6   2   8        4.24        4.31      0.38 o 
   7   2   8       33.59       31.87      0.75 o 
   8   2   8        0.32        0.30      0.25 o 
  -9   3   8        3.74        5.44      1.03 o 
  -8   3   8        0.25        0.42      0.24 o 
  -7   3   8        0.28        0.68      0.28 o 
  -6   3   8       10.23       14.23      0.51 o 
  -5   3   8        5.09        5.92      0.40 o 
  -4   3   8       49.07       37.55      0.89 o 
  -3   3   8      166.41      162.60      6.53 o 
  -2   3   8       61.85       86.46      3.63 o 
  -1   3   8      166.19      147.30      5.81 o 
   0   3   8     1887.12     2054.22     75.21 o 
   1   3   8      103.56      146.28      4.67 o 
   2   3   8       59.28       50.60      1.85 o 
   3   3   8       49.24       60.69      1.86 o 
   4   3   8       57.68       58.03      1.24 o 
   5   3   8      357.95      351.00      5.45 o 
   6   3   8       85.46       81.62      1.43 o 
   7   3   8        0.02        0.77      0.29 o 
   8   3   8       27.61       29.17      0.74 o 
  -8   4   8       16.83       16.83      0.49 o 
  -7   4   8       14.00       12.15      0.45 o 
  -6   4   8       68.62       77.27      1.70 o 
  -5   4   8      490.90      479.79      7.00 o 
  -4   4   8       20.46       21.94      0.62 o 
  -3   4   8      364.52      357.35     14.38 o 
  -2   4   8      498.30      508.50     27.54 o 
  -1   4   8       96.44       87.86      3.63 o 
   0   4   8     1892.10     1851.10     68.62 o 
   1   4   8      653.34      576.65     29.34 o 
   2   4   8       39.95       56.79      3.94 o 
   3   4   8      356.62      322.97      5.60 o 
   4   4   8       68.96       67.69      1.24 o 
   5   4   8       66.10       66.77      1.32 o 
   6   4   8       15.44       18.84      0.60 o 
   7   4   8      169.84      162.83      2.85 o 
   8   4   8       16.48       14.53      0.53 o 
  -8   5   8       53.52       54.22      1.14 o 
  -7   5   8       16.24       16.39      0.59 o 
  -6   5   8       10.50       11.39      0.50 o 
  -5   5   8        0.79        0.09      0.28 o 
  -4   5   8       17.80       21.26      0.63 o 
  -3   5   8       35.67       38.24      0.76 o 
  -2   5   8        6.93        8.53      0.69 o 
  -1   5   8       48.52       41.91      2.03 o 
   0   5   8       56.80       55.82      2.47 o 
   1   5   8      131.68      113.29      4.83 o 
   2   5   8      551.64      498.17     14.48 o 
   3   5   8      150.00      144.29      2.18 o 
   4   5   8        1.98        2.69      0.28 o 
   5   5   8       44.60       42.85      1.01 o 
   6   5   8        2.77        1.93      0.28 o 
   7   5   8       13.53       16.15      0.60 o 
   8   5   8       22.98       24.81      0.79 o 
  -8   6   8       34.18       39.23      1.20 o 
  -7   6   8       12.45       15.95      0.51 o 
  -6   6   8      109.83      122.23      1.90 o 
  -5   6   8        1.68        2.99      0.33 o 
  -4   6   8      259.62      265.75      3.64 o 
  -3   6   8       12.64       13.73      0.42 o 
  -2   6   8       18.27       20.17      0.67 o 
  -1   6   8      142.07      159.88      6.24 o 
   0   6   8      284.85      293.25     11.18 o 
   1   6   8       18.39       13.88      0.81 o 
   2   6   8        7.55        8.53      0.39 o 
   3   6   8      303.42      309.43      4.81 o 
   4   6   8      586.91      577.22      8.31 o 
   5   6   8       45.22       54.88      1.42 o 
   6   6   8        0.57        1.41      0.41 o 
   7   6   8       19.72       18.30      1.13 o 
  -8   7   8        0.13        0.10      0.31 o 
  -7   7   8        0.36        0.14      0.32 o 
  -6   7   8        1.39        1.00      0.43 o 
  -5   7   8      575.17      575.80      8.57 o 
  -4   7   8      635.12      627.86      8.97 o 
  -3   7   8       11.71       12.75      0.52 o 
  -2   7   8      204.72      207.67      3.91 o 
  -1   7   8      729.05      731.26     12.19 o 
   0   7   8        0.71        1.74      0.35 o 
   1   7   8      730.55      693.98     11.42 o 
   2   7   8      115.13      117.50      2.06 o 
   3   7   8      129.73      122.86      2.31 o 
   4   7   8      429.98      430.48      6.15 o 
   5   7   8      207.02      209.13      3.93 o 
   6   7   8       44.02       45.85      1.47 o 
   7   7   8        4.85        5.98      0.67 o 
  -7   8   8        0.37        0.92      0.41 o 
  -6   8   8       83.68      100.13      2.22 o 
  -5   8   8       41.08       39.59      1.23 o 
  -4   8   8       13.92       16.39      0.77 o 
  -3   8   8       66.20       61.21      1.55 o 
  -2   8   8       69.72       71.32      2.15 o 
  -1   8   8       82.92       73.19      2.15 o 
   0   8   8        1.85        0.87      0.40 o 
   1   8   8       66.34       58.04      1.50 o 
   2   8   8      228.29      245.75      4.88 o 
   3   8   8       70.31       72.04      1.53 o 
   4   8   8       31.22       29.71      0.90 o 
   5   8   8        5.41        8.60      0.50 o 
   6   8   8        3.72        1.97      0.54 o 
   7   8   8        9.30        9.45      0.51 o 
  -7   9   8        5.56        5.97      0.54 o 
  -6   9   8        4.92        4.51      0.44 o 
  -5   9   8       17.78       22.70      0.82 o 
  -4   9   8        1.82        1.31      0.43 o 
  -3   9   8        7.83        5.77      0.66 o 
  -2   9   8       65.20       57.88      1.70 o 
  -1   9   8      323.23      327.62      7.80 o 
   0   9   8        0.22       -0.13      0.42 o 
   1   9   8      571.82      552.86     11.52 o 
   2   9   8      806.95      829.16     17.02 o 
   3   9   8      430.24      441.29      9.48 o 
   4   9   8       95.35       98.84      2.26 o 
   5   9   8        6.07        6.95      0.61 o 
   6   9   8       14.68       19.24      1.02 o 
  -6  10   8        0.22        0.19      0.30 o 
  -5  10   8       28.00       29.27      0.95 o 
  -4  10   8      217.06      211.79      4.36 o 
  -3  10   8       12.57       11.95      0.77 o 
  -2  10   8       28.82       33.99      1.51 o 
  -1  10   8        7.84        6.62      0.59 o 
   0  10   8       51.46       56.29      1.65 o 
   1  10   8        0.67        0.08      0.46 o 
   2  10   8       49.99       54.84      1.74 o 
   3  10   8        1.67        1.57      0.46 o 
   4  10   8       10.69       12.28      1.06 o 
   5  10   8       35.76       39.11      1.18 o 
   6  10   8       11.47       13.33      0.66 o 
  -6  11   8       22.98       19.64      0.94 o 
  -5  11   8        0.06        0.09      0.34 o 
  -4  11   8        1.15        1.22      0.44 o 
  -3  11   8       21.38       18.77      0.93 o 
  -2  11   8      202.26      198.35      4.22 o 
  -1  11   8        5.42        5.51      0.41 o 
   0  11   8        4.83        6.19      0.50 o 
   1  11   8      100.57       99.54      2.51 o 
   2  11   8        1.28        0.73      0.36 o 
   3  11   8        0.71        1.32      0.60 o 
   4  11   8        5.43        6.36      0.49 o 
   5  11   8        3.12        2.38      0.45 o 
  -5  12   8        1.25        1.35      0.42 o 
  -4  12   8        1.34        3.25      0.39 o 
  -3  12   8       17.79       15.91      0.67 o 
  -2  12   8       34.90       36.06      1.00 o 
  -1  12   8       30.53       33.64      0.89 o 
   0  12   8       97.40      105.29      2.01 o 
   1  12   8      125.72      135.09      2.78 o 
   2  12   8       15.06       19.25      0.69 o 
   3  12   8       29.60       31.35      1.10 o 
   4  12   8       40.85       36.25      1.02 o 
   5  12   8       33.53       30.37      1.40 o 
  -4  13   8        6.85        6.28      0.44 o 
  -3  13   8       20.11       19.76      0.63 o 
  -2  13   8        4.29        5.39      0.37 o 
  -1  13   8       24.26       28.46      0.88 o 
   0  13   8        2.91        2.13      0.39 o 
   1  13   8       69.81       70.78      1.41 o 
   2  13   8      109.60      108.61      2.02 o 
   3  13   8       39.06       39.89      1.10 o 
   4  13   8       13.56       12.49      0.54 o 
  -3  14   8       14.81       12.26      0.60 o 
  -2  14   8       16.51       13.87      0.51 o 
  -1  14   8       19.91       19.21      0.70 o 
   0  14   8        1.99        2.32      0.24 o 
   1  14   8        1.93        1.20      0.29 o 
   2  14   8        1.32        2.08      0.29 o 
   3  14   8        0.10       -0.10      0.44 o 
  -1  15   8        2.01        1.44      0.62 o 
   0  15   8        3.53        3.90      0.82 o 
  -8   1   9        5.59        4.66      0.35 o 
  -7   1   9       52.75       59.30      2.00 o 
  -6   1   9       74.84       79.24      1.67 o 
  -5   1   9       33.65       33.66      0.78 o 
  -4   1   9       10.54       10.73      0.47 o 
  -3   1   9       65.38       51.18      2.54 o 
  -2   1   9        0.84        1.95      0.58 o 
  -1   1   9       49.12       44.25      6.06 o 
   0   1   9      293.24      255.00      6.71 o 
   1   1   9        9.31        4.98      0.36 o 
   2   1   9      604.97      622.78     14.86 o 
   3   1   9      630.65      616.60      9.64 o 
   4   1   9      381.28      363.07      5.16 o 
   5   1   9       51.25       38.76      0.96 o 
   6   1   9        2.05        1.43      0.26 o 
   7   1   9        5.64        4.23      0.40 o 
   8   1   9        2.54        2.61      0.28 o 
  -8   2   9       30.77       34.48      0.90 o 
  -7   2   9       51.19       45.43      0.97 o 
  -6   2   9        0.04        1.79      0.41 o 
  -5   2   9      161.99      183.18      3.16 o 
  -4   2   9       32.51       34.22      1.20 o 
  -3   2   9        0.95        2.34      0.47 o 
  -2   2   9      651.53      641.28     24.21 o 
  -1   2   9     1675.32     1722.83     64.05 o 
   0   2   9      455.84      486.76     13.97 o 
   1   2   9      409.09      408.83     10.61 o 
   2   2   9      317.21      282.93      8.76 o 
   3   2   9       24.31       22.43      0.72 o 
   4   2   9       40.88       43.18      0.99 o 
   5   2   9      431.55      432.05      6.75 o 
   6   2   9      230.35      213.78      3.66 o 
   7   2   9        8.80        6.16      0.42 o 
   8   2   9        0.84        1.42      0.29 o 
  -8   3   9        0.02       -0.22      0.23 o 
  -7   3   9        7.68        5.83      0.36 o 
  -6   3   9        6.92        5.25      0.37 o 
  -5   3   9       89.57       83.71      2.09 o 
  -4   3   9      164.88      171.80      2.96 o 
  -3   3   9       45.40       44.33      1.21 o 
  -2   3   9       18.25       13.22      1.00 o 
  -1   3   9      164.23      188.71      7.48 o 
   0   3   9      243.10      244.89      9.28 o 
   1   3   9      440.20      444.28     14.61 o 
   2   3   9      440.02      466.70     10.49 o 
   3   3   9      151.22      142.66      2.38 o 
   4   3   9      737.08      736.90     11.74 o 
   5   3   9      140.05      129.14      2.36 o 
   6   3   9       38.19       39.92      0.96 o 
   7   3   9       84.80       95.18      1.63 o 
   8   3   9        0.75        0.45      0.33 o 
  -8   4   9       37.04       39.81      0.95 o 
  -7   4   9       55.41       60.25      1.11 o 
  -6   4   9        0.87        0.14      0.31 o 
  -5   4   9      166.70      161.90      2.59 o 
  -4   4   9       75.03       83.27      1.47 o 
  -3   4   9        6.85        8.55      0.38 o 
  -2   4   9        3.24        5.83      0.47 o 
  -1   4   9       50.47       62.43      2.76 o 
   0   4   9        0.03        0.10      0.44 o 
   1   4   9      175.28      184.74      7.62 o 
   2   4   9        8.56       13.45      0.55 o 
   3   4   9        4.84        7.74      0.37 o 
   4   4   9      324.64      314.77      4.50 o 
   5   4   9      108.94      114.16      1.89 o 
   6   4   9        0.65        0.59      0.23 o 
   7   4   9        1.77        0.62      0.26 o 
   8   4   9        1.63        2.26      0.62 o 
  -8   5   9       26.90       31.25      0.88 o 
  -7   5   9        4.39        6.31      0.36 o 
  -6   5   9      141.76      142.59      2.74 o 
  -5   5   9       97.03      107.54      1.75 o 
  -4   5   9        0.07        0.40      0.26 o 
  -3   5   9       99.80      104.18      1.72 o 
  -2   5   9      566.95      550.16      8.34 o 
  -1   5   9       12.81       14.08      0.69 o 
   0   5   9       14.53       16.66      0.79 o 
   1   5   9       11.65       10.05      0.55 o 
   2   5   9       25.16       24.09      0.58 o 
   3   5   9      262.02      278.89      4.17 o 
   4   5   9     1316.83     1327.50     17.95 o 
   5   5   9      700.85      699.92      9.99 o 
   6   5   9       35.40       38.92      1.27 o 
   7   5   9       18.85       16.45      0.74 o 
  -8   6   9        4.83        4.70      0.29 o 
  -7   6   9        6.90        6.97      0.44 o 
  -6   6   9        5.23        4.04      0.32 o 
  -5   6   9      212.23      203.81      3.12 o 
  -4   6   9      151.30      148.96      2.16 o 
  -3   6   9        2.79        2.32      0.28 o 
  -2   6   9       50.18       47.28      0.99 o 
  -1   6   9      513.93      434.74      6.22 o 
   0   6   9      131.94      124.43      2.04 o 
   1   6   9      136.82      129.43      2.23 o 
   2   6   9      428.37      424.38      6.13 o 
   3   6   9      255.03      251.07      3.96 o 
   4   6   9        1.89        4.46      0.33 o 
   5   6   9       36.72       45.11      1.10 o 
   6   6   9       26.64       29.21      0.95 o 
   7   6   9        3.69        4.21      0.41 o 
  -7   7   9        0.86        0.00      0.34 o 
  -6   7   9      123.48      134.16      2.85 o 
  -5   7   9        7.62        9.17      0.47 o 
  -4   7   9       24.94       26.50      0.84 o 
  -3   7   9       38.70       38.28      0.96 o 
  -2   7   9       70.39       69.85      1.53 o 
  -1   7   9       28.60       27.56      0.66 o 
   0   7   9       15.53       18.49      0.53 o 
   1   7   9      370.56      351.19      5.64 o 
   2   7   9      139.83      147.71      2.55 o 
   3   7   9        0.38        0.71      0.27 o 
   4   7   9        5.06        4.54      0.30 o 
   5   7   9       54.57       55.46      1.42 o 
   6   7   9        1.48        2.55      0.41 o 
   7   7   9        0.94        1.12      0.38 o 
  -7   8   9       33.91       40.48      1.10 o 
  -6   8   9       49.70       49.47      1.56 o 
  -5   8   9       69.71       68.79      1.70 o 
  -4   8   9       29.64       27.24      0.98 o 
  -3   8   9        2.59        3.55      0.56 o 
  -2   8   9        9.71        8.07      0.60 o 
  -1   8   9      124.74      106.37      2.59 o 
   0   8   9       30.34       29.22      0.99 o 
   1   8   9      218.27      222.09      4.42 o 
   2   8   9       42.06       44.77      1.25 o 
   3   8   9       12.80       14.40      0.58 o 
   4   8   9        5.26        7.84      0.44 o 
   5   8   9       72.30       69.56      1.75 o 
   6   8   9       37.84       37.24      1.41 o 
  -7   9   9        3.51        2.52      0.42 o 
  -6   9   9       10.54        9.98      0.63 o 
  -5   9   9        1.61        3.39      0.41 o 
  -4   9   9        4.39        5.16      0.46 o 
  -3   9   9       73.41       77.83      1.89 o 
  -2   9   9        0.46        0.24      0.50 o 
  -1   9   9       37.62       33.61      1.36 o 
   0   9   9      200.77      213.96      5.30 o 
   1   9   9        1.66        1.54      0.56 o 
   2   9   9      100.03      100.16      2.52 o 
   3   9   9       33.64       33.54      1.22 o 
   4   9   9       14.82       19.37      0.80 o 
   5   9   9       60.07       59.52      1.79 o 
   6   9   9       32.28       30.05      1.00 o 
  -6  10   9        1.31        0.73      0.29 o 
  -5  10   9        0.48        1.15      0.33 o 
  -4  10   9        3.77        4.36      0.50 o 
  -3  10   9       68.63       70.37      1.74 o 
  -2  10   9      121.19      130.80      3.99 o 
  -1  10   9      124.14      140.67      3.67 o 
   0  10   9       52.13       62.16      2.76 o 
   1  10   9        0.69        0.30      0.56 o 
   2  10   9      268.99      272.25      6.21 o 
   3  10   9       38.23       36.84      2.35 o 
   4  10   9        0.90        2.08      0.41 o 
   5  10   9       67.40       60.96      2.25 o 
  -5  11   9       47.77       40.70      1.20 o 
  -4  11   9        9.07       10.40      0.57 o 
  -3  11   9       95.11       92.98      2.61 o 
  -2  11   9       38.16       47.91      1.89 o 
  -1  11   9        6.90        7.51      0.69 o 
   0  11   9      201.16      194.12      4.41 o 
   1  11   9      233.61      241.60      5.27 o 
   2  11   9       66.07       62.75      1.95 o 
   3  11   9       11.23       11.00      0.79 o 
   4  11   9        2.55        2.66      0.40 o 
   5  11   9        1.65        1.40      0.33 o 
  -5  12   9        9.97        6.08      0.64 o 
  -4  12   9        1.33        0.41      0.47 o 
  -3  12   9        0.34        0.04      0.68 o 
  -2  12   9       23.95       22.07      1.62 o 
  -1  12   9       17.29       18.75      0.71 o 
   0  12   9       41.92       45.56      1.37 o 
   1  12   9       17.34       19.30      0.84 o 
   2  12   9        0.23        0.19      0.37 o 
   3  12   9        0.34        0.27      0.29 o 
   4  12   9        9.86        7.46      0.39 o 
  -4  13   9        1.25        2.67      0.49 o 
  -3  13   9       10.25       10.17      0.46 o 
  -2  13   9        4.03        5.31      0.45 o 
  -1  13   9       12.11       13.20      0.66 o 
   0  13   9        0.44        0.34      0.34 o 
   1  13   9        5.07        5.68      0.46 o 
   2  13   9       29.53       28.04      0.85 o 
   3  13   9       16.41       14.75      0.59 o 
  -2  14   9        4.50        4.22      0.34 o 
  -1  14   9        3.21        3.57      0.32 o 
   0  14   9        3.92        4.34      0.27 o 
   1  14   9        5.01        5.70      0.37 o 
   2  14   9       22.65       21.55      1.64 o 
  -8   0  10        1.01        1.33      0.38 o 
  -7   0  10        7.34        3.22      0.63 o 
  -6   0  10        4.18       10.07      0.98 o 
  -5   0  10      534.49      570.32     12.93 o 
  -4   0  10       43.34       33.27      1.08 o 
  -3   0  10      398.24      372.87      6.92 o 
  -2   0  10      172.63      164.94      6.68 o 
  -1   0  10       63.45       65.94      3.05 o 
   0   0  10      372.08      303.51      9.35 o 
   1   0  10     2236.71     2204.06     65.00 o 
   2   0  10      551.38      586.71     12.24 o 
   3   0  10      128.17      147.09      3.03 o 
   4   0  10      556.71      547.41     13.39 o 
   5   0  10      394.95      391.77      7.22 o 
   6   0  10        0.23        0.34      0.45 o 
   7   0  10       15.48       17.50      0.82 o 
  -8   1  10        3.58        3.73      0.32 o 
  -7   1  10        8.37        9.41      0.51 o 
  -6   1  10        7.24        7.77      0.46 o 
  -5   1  10        3.44        5.24      0.50 o 
  -4   1  10        3.52        2.30      0.26 o 
  -3   1  10       15.12       12.50      0.50 o 
  -2   1  10      170.96      163.98      4.83 o 
  -1   1  10     1339.98     1412.84     52.75 o 
   0   1  10       30.29       28.64      1.12 o 
   1   1  10      185.87      175.58      3.91 o 
   2   1  10      380.17      348.53      5.32 o 
   3   1  10      271.22      271.64      4.02 o 
   4   1  10      386.39      384.46      6.07 o 
   5   1  10        3.18        3.39      0.38 o 
   6   1  10        6.26        4.60      0.40 o 
   7   1  10        0.06        0.17      0.27 o 
  -8   2  10       29.79       32.73      1.00 o 
  -7   2  10        6.34        6.25      0.41 o 
  -6   2  10       74.59       68.27      1.57 o 
  -5   2  10       96.30       96.92      2.31 o 
  -4   2  10       26.98       24.84      0.78 o 
  -3   2  10       97.67       88.91      1.79 o 
  -2   2  10      226.38      223.36      4.58 o 
  -1   2  10      222.82      217.62      8.57 o 
   0   2  10        5.70        5.24      0.59 o 
   1   2  10      308.78      327.77      7.87 o 
   2   2  10        5.42        4.34      0.36 o 
   3   2  10       70.04       70.72      1.45 o 
   4   2  10        0.96        1.39      0.30 o 
   5   2  10       25.86       21.32      0.80 o 
   6   2  10       38.02       44.49      1.02 o 
   7   2  10        6.50        5.96      0.32 o 
  -8   3  10       67.85       72.26      1.41 o 
  -7   3  10       22.70       23.03      0.57 o 
  -6   3  10        4.96        5.34      0.38 o 
  -5   3  10       74.02       74.86      1.41 o 
  -4   3  10      104.64      106.97      2.37 o 
  -3   3  10        4.77        4.65      0.34 o 
  -2   3  10      111.06      119.69      2.44 o 
  -1   3  10       42.54       47.95      1.62 o 
   0   3  10        6.13        8.95      0.75 o 
   1   3  10      208.42      204.77      3.99 o 
   2   3  10      580.78      563.88      8.62 o 
   3   3  10      872.52      899.21     13.55 o 
   4   3  10      378.94      384.80      5.45 o 
   5   3  10        0.63        1.94      0.62 o 
   6   3  10        0.90        1.31      0.28 o 
   7   3  10       19.82       19.37      0.75 o 
  -8   4  10        0.55        2.52      0.22 o 
  -7   4  10        0.18        0.13      0.23 o 
  -6   4  10        0.96        2.36      0.30 o 
  -5   4  10        3.00        3.24      0.36 o 
  -4   4  10      104.52      103.66      1.87 o 
  -3   4  10      427.20      409.64      6.33 o 
  -2   4  10        8.48        6.41      0.37 o 
  -1   4  10       15.81       12.55      0.53 o 
   0   4  10      121.37      100.46      1.94 o 
   1   4  10      379.07      342.84      6.32 o 
   2   4  10      223.44      226.05      3.62 o 
   3   4  10       63.85       75.44      1.30 o 
   4   4  10      138.07      132.25      2.07 o 
   5   4  10       57.43       56.69      1.13 o 
   6   4  10       96.01      106.30      1.97 o 
   7   4  10       34.10       38.41      0.94 o 
  -8   5  10        3.60        4.21      0.58 o 
  -7   5  10      105.20      119.28      1.94 o 
  -6   5  10        0.01        0.15      0.24 o 
  -5   5  10       34.64       40.35      0.90 o 
  -4   5  10       57.82       65.57      1.24 o 
  -3   5  10       54.85       50.15      1.05 o 
  -2   5  10      282.36      292.28      4.77 o 
  -1   5  10      660.03      612.08      9.65 o 
   0   5  10      232.71      227.04      3.38 o 
   1   5  10       51.82       43.27      0.95 o 
   2   5  10      601.13      543.93      8.68 o 
   3   5  10      473.14      467.97      6.50 o 
   4   5  10       58.40       59.83      1.14 o 
   5   5  10       12.60       16.84      0.55 o 
   6   5  10       13.20       15.03      0.59 o 
   7   5  10        4.67        4.16      0.35 o 
  -7   6  10      128.40      126.67      2.88 o 
  -6   6  10      242.84      261.50      4.82 o 
  -5   6  10       17.14       19.32      0.82 o 
  -4   6  10      335.49      349.01      5.42 o 
  -3   6  10      105.29      103.74      1.83 o 
  -2   6  10        1.37        1.11      0.27 o 
  -1   6  10      282.56      255.45      3.58 o 
   0   6  10        0.13        0.26      0.21 o 
   1   6  10      160.73      151.79      2.44 o 
   2   6  10        6.12        4.29      0.42 o 
   3   6  10       86.70       82.32      1.44 o 
   4   6  10       62.06       66.78      1.38 o 
   5   6  10        2.14        2.63      0.36 o 
   6   6  10       50.68       49.98      1.31 o 
   7   6  10        3.96        3.91      0.58 o 
  -7   7  10        0.15        0.13      0.29 o 
  -6   7  10       22.72       17.83      0.80 o 
  -5   7  10      103.89       93.47      3.18 o 
  -4   7  10        3.43        3.32      0.38 o 
  -3   7  10        6.71        5.51      0.41 o 
  -2   7  10       19.93       20.60      0.66 o 
  -1   7  10        6.01        7.43      0.38 o 
   0   7  10      348.59      341.24      5.48 o 
   1   7  10       28.00       31.29      0.82 o 
   2   7  10      108.04      113.61      2.16 o 
   3   7  10      119.18      123.57      1.96 o 
   4   7  10       52.12       53.43      1.24 o 
   5   7  10        7.38        6.36      0.44 o 
   6   7  10        2.37        2.65      0.45 o 
  -7   8  10        6.70        6.40      0.43 o 
  -6   8  10       21.80       25.85      0.85 o 
  -5   8  10        1.12        0.56      0.48 o 
  -4   8  10        0.10       -0.17      0.45 o 
  -3   8  10      268.27      284.94      5.19 o 
  -2   8  10      196.70      204.57      4.47 o 
  -1   8  10      108.66      110.63      2.60 o 
   0   8  10      573.30      567.58     10.63 o 
   1   8  10      667.72      659.40     13.56 o 
   2   8  10      362.19      379.60      7.30 o 
   3   8  10        2.42        2.84      0.38 o 
   4   8  10      130.19      137.88      2.51 o 
   5   8  10       13.39       11.58      0.73 o 
   6   8  10        8.04        9.54      0.66 o 
  -6   9  10        0.73        0.47      0.26 o 
  -5   9  10       48.94       47.89      1.62 o 
  -4   9  10        2.41        1.03      0.42 o 
  -3   9  10        0.42        0.54      0.38 o 
  -2   9  10       16.62       15.63      0.77 o 
  -1   9  10        0.42        0.00      0.68 o 
   0   9  10      149.53      157.62      3.59 o 
   1   9  10        0.08        0.53      0.50 o 
   2   9  10        0.36       -0.35      0.44 o 
   3   9  10        2.71        1.41      0.41 o 
   4   9  10        1.29        0.65      0.35 o 
   5   9  10       16.00       18.65      0.98 o 
   6   9  10        3.28        3.20      0.42 o 
  -6  10  10       11.36       11.23      0.63 o 
  -5  10  10        0.02        0.32      0.32 o 
  -4  10  10       84.87       79.86      1.84 o 
  -3  10  10        1.52        1.59      0.42 o 
  -2  10  10       70.98       78.63      2.72 o 
  -1  10  10       61.96       60.02      2.20 o 
   0  10  10       12.12        9.85      0.79 o 
   1  10  10       10.18       12.97      0.76 o 
   2  10  10       20.66       20.80      0.88 o 
   3  10  10        0.68        0.87      0.40 o 
   4  10  10        2.41        3.32      0.41 o 
   5  10  10        4.47        5.32      0.51 o 
  -5  11  10       11.87       11.63      0.69 o 
  -4  11  10       41.32       38.93      1.16 o 
  -3  11  10        9.54        8.41      0.69 o 
  -2  11  10      189.82      217.81      7.28 o 
  -1  11  10       51.78       62.32      2.59 o 
   0  11  10       16.48       18.90      1.00 o 
   1  11  10       11.19       11.52      0.77 o 
   2  11  10       95.41       99.08      2.36 o 
   3  11  10       51.12       50.20      1.27 o 
   4  11  10        0.93        0.91      0.38 o 
  -4  12  10        2.16        2.51      0.47 o 
  -3  12  10        1.09        0.98      0.51 o 
  -2  12  10       58.57       63.90      2.17 o 
  -1  12  10       54.25       65.49      2.20 o 
   0  12  10       24.23       28.45      1.15 o 
   1  12  10       12.77       15.55      0.95 o 
   2  12  10       20.39       22.77      0.80 o 
   3  12  10       33.89       28.36      0.85 o 
   4  12  10        0.69        0.41      0.62 o 
  -3  13  10        2.98        2.91      0.42 o 
  -2  13  10       43.89       42.96      1.05 o 
  -1  13  10        0.49        0.00      0.31 o 
   0  13  10       34.31       35.99      0.99 o 
   1  13  10        0.35       -0.07      0.24 o 
   2  13  10        2.83        2.98      0.29 o 
  -1  14  10        2.75        2.21      0.37 o 
   0  14  10        7.54        6.95      0.37 o 
  -8   1  11        0.02        0.05      0.22 o 
  -7   1  11        5.46        4.37      0.38 o 
  -6   1  11        0.13        0.46      0.32 o 
  -5   1  11       33.79       27.46      0.81 o 
  -4   1  11        9.23        7.04      0.43 o 
  -3   1  11       55.84       49.01      0.99 o 
  -2   1  11      428.22      396.80      6.83 o 
  -1   1  11      169.39      159.69      2.92 o 
   0   1  11       73.17       63.04      1.96 o 
   1   1  11      178.70      179.15      2.83 o 
   2   1  11      329.16      372.12      5.40 o 
   3   1  11       18.20       14.77      0.45 o 
   4   1  11      445.03      463.09      6.99 o 
   5   1  11      142.31      144.43      2.25 o 
   6   1  11       22.82       23.97      0.70 o 
   7   1  11      190.56      182.82      3.17 o 
  -8   2  11        3.02        6.00      0.42 o 
  -7   2  11       11.32       14.30      0.53 o 
  -6   2  11       34.02       35.28      0.71 o 
  -5   2  11        4.02        2.63      0.33 o 
  -4   2  11       10.68        6.80      0.41 o 
  -3   2  11       78.20       76.46      1.44 o 
  -2   2  11        2.27        4.37      0.69 o 
  -1   2  11      515.05      469.16      8.57 o 
   0   2  11      447.62      428.71      8.37 o 
   1   2  11        1.49        2.69      0.31 o 
   2   2  11      666.97      638.15      9.80 o 
   3   2  11       39.93       37.89      0.84 o 
   4   2  11       61.87       70.74      1.23 o 
   5   2  11       51.21       59.62      1.17 o 
   6   2  11      207.76      239.08      3.72 o 
   7   2  11        1.07        0.41      0.22 o 
  -8   3  11       11.12       10.95      0.52 o 
  -7   3  11        0.83        0.76      0.27 o 
  -6   3  11        5.87        7.53      0.40 o 
  -5   3  11        0.36        0.80      0.29 o 
  -4   3  11       31.21       36.51      0.88 o 
  -3   3  11       82.79       90.50      1.65 o 
  -2   3  11       64.35       65.44      1.41 o 
  -1   3  11      339.52      332.36      6.21 o 
   0   3  11       27.66       23.90      0.76 o 
   1   3  11      131.04      125.60      2.39 o 
   2   3  11      145.83      152.49      2.43 o 
   3   3  11        0.38        0.45      0.26 o 
   4   3  11      157.89      156.77      2.17 o 
   5   3  11        1.38        0.79      0.27 o 
   6   3  11        0.13        0.35      0.19 o 
   7   3  11        5.18        5.28      0.30 o 
  -8   4  11       19.40       18.06      1.44 o 
  -7   4  11       20.57       21.63      0.49 o 
  -6   4  11        1.50        0.37      0.28 o 
  -5   4  11       18.20       14.37      0.54 o 
  -4   4  11        8.66        7.91      0.43 o 
  -3   4  11       26.24       31.46      0.85 o 
  -2   4  11      367.79      368.76      5.96 o 
  -1   4  11      295.04      286.20      4.99 o 
   0   4  11      107.75      112.51      2.30 o 
   1   4  11       52.50       54.33      1.21 o 
   2   4  11        3.18        5.38      0.38 o 
   3   4  11      332.67      317.53      4.37 o 
   4   4  11       79.12       80.12      1.33 o 
   5   4  11        4.68        5.54      0.30 o 
   6   4  11        0.01        0.48      0.24 o 
   7   4  11       11.59       11.31      0.66 o 
  -7   5  11       48.04       43.09      0.98 o 
  -6   5  11        9.92        9.74      0.48 o 
  -5   5  11        3.16        1.52      0.29 o 
  -4   5  11       95.22      104.08      1.87 o 
  -3   5  11      111.22      123.56      2.13 o 
  -2   5  11       97.71      100.14      1.84 o 
  -1   5  11       18.20       15.48      0.53 o 
   0   5  11        4.88        7.72      0.39 o 
   1   5  11       13.91       20.96      0.67 o 
   2   5  11      115.52       97.72      1.99 o 
   3   5  11      155.09      152.23      2.42 o 
   4   5  11      115.74      101.47      1.63 o 
   5   5  11        8.18        6.69      0.40 o 
   6   5  11        0.63        1.64      0.24 o 
   7   5  11       21.14       20.42      0.99 o 
  -7   6  11       62.11       68.73      2.09 o 
  -6   6  11        9.85       10.24      0.52 o 
  -5   6  11       45.70       51.35      1.11 o 
  -4   6  11      174.38      175.83      3.21 o 
  -3   6  11        1.27        1.54      0.30 o 
  -2   6  11        3.69        3.96      0.48 o 
  -1   6  11      308.22      294.32      4.50 o 
   0   6  11      506.45      520.25      7.83 o 
   1   6  11       40.99       36.35      0.92 o 
   2   6  11       91.75       95.93      1.89 o 
   3   6  11      110.06      103.58      1.74 o 
   4   6  11       16.02       16.19      0.53 o 
   5   6  11       56.56       51.33      1.06 o 
   6   6  11       50.03       49.49      1.43 o 
  -7   7  11       16.96       10.70      0.51 o 
  -6   7  11       19.87       19.17      0.78 o 
  -5   7  11        2.21        2.26      0.47 o 
  -4   7  11       39.91       44.62      1.23 o 
  -3   7  11      294.21      296.05      5.77 o 
  -2   7  11      257.31      265.15      4.29 o 
  -1   7  11       24.18       26.70      0.71 o 
   0   7  11       39.56       41.91      1.11 o 
   1   7  11       16.18       13.87      0.54 o 
   2   7  11       17.40       20.65      0.70 o 
   3   7  11        0.62        0.07      0.27 o 
   4   7  11        3.60        3.46      0.40 o 
   5   7  11        7.60        6.98      0.44 o 
   6   7  11       46.55       47.30      1.96 o 
  -6   8  11       12.37       10.63      0.51 o 
  -5   8  11        8.02        5.35      0.52 o 
  -4   8  11       35.54       36.97      1.15 o 
  -3   8  11       46.16       45.54      1.58 o 
  -2   8  11        0.98        1.96      0.45 o 
  -1   8  11       28.97       21.14      0.98 o 
   0   8  11      213.43      193.52      4.27 o 
   1   8  11       57.79       54.28      1.52 o 
   2   8  11        1.21        2.23      0.38 o 
   3   8  11       48.09       49.18      1.17 o 
   4   8  11        0.22        0.67      0.37 o 
   5   8  11        5.60        4.46      0.49 o 
   6   8  11        0.01       -0.21      0.62 o 
  -6   9  11        1.81        2.30      0.37 o 
  -5   9  11        4.13        2.65      0.37 o 
  -4   9  11        8.58        9.59      0.56 o 
  -3   9  11      100.21      116.76      2.75 o 
  -2   9  11       13.20       15.48      0.77 o 
  -1   9  11       60.52       63.58      2.00 o 
   0   9  11       11.01        8.58      0.77 o 
   1   9  11        1.83        1.74      0.51 o 
   2   9  11       42.56       45.94      1.40 o 
   3   9  11       48.41       50.17      1.32 o 
   4   9  11       40.06       42.27      1.27 o 
   5   9  11        3.52        3.98      0.47 o 
  -5  10  11        3.84        3.57      0.42 o 
  -4  10  11        0.34        0.49      0.36 o 
  -3  10  11       32.56       41.02      1.28 o 
  -2  10  11       37.58       40.19      1.60 o 
  -1  10  11      161.83      175.01      4.33 o 
   0  10  11      167.46      180.58      5.34 o 
   1  10  11      117.56      121.71      3.17 o 
   2  10  11       37.85       34.47      1.13 o 
   3  10  11        2.60        3.02      0.39 o 
   4  10  11        1.91        3.14      0.43 o 
  -5  11  11        4.43        4.01      0.58 o 
  -4  11  11        2.31        2.98      0.69 o 
  -3  11  11        0.22        0.36      0.43 o 
  -2  11  11        3.28        4.01      0.63 o 
  -1  11  11        3.62        4.58      0.74 o 
   0  11  11       15.22       16.97      0.89 o 
   1  11  11       30.07       27.88      1.21 o 
   2  11  11        9.62        9.75      0.63 o 
   3  11  11       43.35       39.03      1.04 o 
   4  11  11       34.44       31.00      2.05 o 
  -4  12  11        3.60        2.16      0.58 o 
  -3  12  11        0.71        1.09      0.61 o 
  -2  12  11       82.55       76.96      2.90 o 
  -1  12  11      179.96      189.67      5.33 o 
   0  12  11       38.73       39.79      1.31 o 
   1  12  11       16.49       13.30      0.83 o 
   2  12  11        0.69        0.08      0.32 o 
   3  12  11        1.07        1.06      0.51 o 
  -2  13  11       31.39       29.58      1.37 o 
  -1  13  11       76.77       70.58      1.77 o 
   0  13  11        0.04       -0.06      0.52 o 
   1  13  11        3.65        4.17      0.42 o 
  -8   0  12        0.07       -0.41      0.62 o 
  -7   0  12        3.88        6.77      0.55 o 
  -6   0  12        6.56        6.54      0.66 o 
  -5   0  12        5.95        2.74      0.58 o 
  -4   0  12       19.13       27.49      0.91 o 
  -3   0  12      272.63      263.90      5.18 o 
  -2   0  12       64.38       64.29      2.01 o 
  -1   0  12     2220.88     2107.05     49.30 o 
   0   0  12      796.99      687.92     15.01 o 
   1   0  12      385.15      362.00      8.79 o 
   2   0  12       15.20       17.92      0.83 o 
   3   0  12      165.84      177.48      3.69 o 
   4   0  12       55.24       68.14      2.42 o 
   5   0  12       76.90       88.38      2.59 o 
   6   0  12       96.55       96.47      2.61 o 
   7   0  12       22.87       23.87      0.82 o 
  -7   1  12       72.14       66.60      1.39 o 
  -6   1  12        5.70        5.28      0.45 o 
  -5   1  12       46.71       55.37      1.31 o 
  -4   1  12        6.76        8.77      0.48 o 
  -3   1  12       39.83       40.63      1.06 o 
  -2   1  12       25.41       24.06      0.78 o 
  -1   1  12      314.39      310.48      6.22 o 
   0   1  12      392.49      380.14      6.31 o 
   1   1  12       45.10       51.28      0.89 o 
   2   1  12       43.12       35.70      0.78 o 
   3   1  12      504.68      487.08      7.63 o 
   4   1  12       51.94       43.29      0.93 o 
   5   1  12       28.21       36.30      0.92 o 
   6   1  12       58.78       65.89      1.29 o 
   7   1  12        0.43       -0.08      0.28 o 
  -7   2  12       11.08       12.42      0.47 o 
  -6   2  12       96.80       88.64      1.61 o 
  -5   2  12       36.18       32.42      0.85 o 
  -4   2  12        6.90        6.55      0.40 o 
  -3   2  12       10.84        9.55      0.45 o 
  -2   2  12       31.85       31.65      0.89 o 
  -1   2  12      187.10      158.20      3.18 o 
   0   2  12      209.67      193.32      3.59 o 
   1   2  12       35.09       33.20      0.88 o 
   2   2  12      145.55      149.25      2.34 o 
   3   2  12       51.80       41.60      0.84 o 
   4   2  12        6.87        6.09      0.36 o 
   5   2  12       45.73       47.92      1.06 o 
   6   2  12        2.28        3.07      0.27 o 
   7   2  12        5.90        4.64      0.49 o 
  -7   3  12        2.07        2.17      0.25 o 
  -6   3  12        0.47        0.91      0.26 o 
  -5   3  12        1.88        3.23      0.32 o 
  -4   3  12       15.90       19.33      0.70 o 
  -3   3  12       70.38       68.76      1.42 o 
  -2   3  12       24.54       26.47      0.87 o 
  -1   3  12       38.15       40.67      1.24 o 
   0   3  12       54.91       45.13      1.32 o 
   1   3  12      409.92      389.61      6.38 o 
   2   3  12      666.37      635.40      9.19 o 
   3   3  12       20.61       17.37      0.54 o 
   4   3  12        3.69        2.29      0.26 o 
   5   3  12       99.36      101.21      1.59 o 
   6   3  12       40.79       35.15      0.80 o 
  -7   4  12        0.39        0.29      0.26 o 
  -6   4  12        0.11       -0.22      0.27 o 
  -5   4  12        8.32        7.85      0.43 o 
  -4   4  12       97.86       94.53      1.73 o 
  -3   4  12        3.62        1.89      0.32 o 
  -2   4  12       92.48       93.61      2.02 o 
  -1   4  12        2.06        1.55      0.30 o 
   0   4  12      370.05      353.48      6.12 o 
   1   4  12     1197.39     1141.87     19.20 o 
   2   4  12      954.82      968.48     13.82 o 
   3   4  12       65.88       55.28      1.05 o 
   4   4  12      161.76      171.71      2.40 o 
   5   4  12      200.23      197.37      2.94 o 
   6   4  12        7.88        9.42      0.41 o 
  -7   5  12       19.82       19.63      0.76 o 
  -6   5  12        1.65        3.03      0.35 o 
  -5   5  12       18.00       18.05      0.60 o 
  -4   5  12       20.86       19.98      0.69 o 
  -3   5  12       71.42       71.58      1.44 o 
  -2   5  12      109.03      105.61      2.03 o 
  -1   5  12       49.58       51.19      1.24 o 
   0   5  12       20.53       24.59      0.70 o 
   1   5  12       40.00       37.79      0.95 o 
   2   5  12       59.49       50.99      1.09 o 
   3   5  12       21.35       16.11      0.55 o 
   4   5  12       12.82       10.98      0.42 o 
   5   5  12       96.60      102.84      1.80 o 
   6   5  12       32.23       31.88      0.81 o 
  -7   6  12       46.91       45.00      2.57 o 
  -6   6  12       15.89       19.74      0.81 o 
  -5   6  12        1.00        1.57      0.51 o 
  -4   6  12      222.73      214.55      4.24 o 
  -3   6  12      417.69      418.56      6.39 o 
  -2   6  12       21.38       19.32      0.59 o 
  -1   6  12       27.51       22.86      0.63 o 
   0   6  12      324.21      335.36      5.13 o 
   1   6  12       81.71       85.90      1.72 o 
   2   6  12        2.83        2.54      0.33 o 
   3   6  12        9.09        7.83      0.40 o 
   4   6  12        0.03       -0.17      0.24 o 
   5   6  12        1.57        2.74      0.33 o 
   6   6  12        0.01        0.00      0.44 o 
  -6   7  12       31.58       34.50      1.03 o 
  -5   7  12        3.89        3.18      0.49 o 
  -4   7  12       13.56       15.71      0.64 o 
  -3   7  12        1.01        1.37      0.31 o 
  -2   7  12       36.25       36.38      0.94 o 
  -1   7  12        1.27        1.38      0.30 o 
   0   7  12        0.32        0.42      0.26 o 
   1   7  12       17.46       20.38      0.71 o 
   2   7  12      175.86      189.80      5.23 o 
   3   7  12      142.65      159.03      3.75 o 
   4   7  12       36.66       34.46      1.02 o 
   5   7  12       38.25       37.18      1.07 o 
  -6   8  12        0.33        0.77      0.29 o 
  -5   8  12       49.93       45.85      1.18 o 
  -4   8  12        0.32       -0.36      0.36 o 
  -3   8  12       11.71       15.23      0.79 o 
  -2   8  12       68.69       73.44      1.91 o 
  -1   8  12        4.64        5.00      0.56 o 
   0   8  12       94.13      102.67      2.79 o 
   1   8  12        2.21        1.03      0.33 o 
   2   8  12        0.17        0.35      0.30 o 
   3   8  12       15.15       14.75      0.72 o 
   4   8  12       36.92       37.97      1.28 o 
   5   8  12        0.23        0.35      0.64 o 
  -5   9  12       48.26       46.64      1.24 o 
  -4   9  12       65.06       64.16      1.53 o 
  -3   9  12       30.27       32.72      1.11 o 
  -2   9  12        0.20        0.48      0.40 o 
  -1   9  12       56.18       54.73      1.71 o 
   0   9  12      141.87      142.84      3.66 o 
   1   9  12       11.26       13.87      0.81 o 
   2   9  12       87.17       82.37      2.06 o 
   3   9  12       46.05       44.58      1.56 o 
   4   9  12        8.82        9.98      0.53 o 
  -5  10  12        0.74        0.73      0.49 o 
  -4  10  12        3.87        3.65      0.41 o 
  -3  10  12       35.47       33.30      1.08 o 
  -2  10  12      236.36      246.37      5.90 o 
  -1  10  12      177.22      169.42      4.15 o 
   0  10  12       74.33       71.96      2.07 o 
   1  10  12       14.31       14.66      0.89 o 
   2  10  12        8.75        8.93      0.58 o 
   3  10  12       15.42       17.68      0.64 o 
   4  10  12        2.25        2.05      0.62 o 
  -4  11  12        1.72        1.85      0.47 o 
  -3  11  12        5.65        3.70      0.59 o 
  -2  11  12        9.56        9.26      0.60 o 
  -1  11  12        3.36        3.79      0.74 o 
   0  11  12       35.49       33.76      1.36 o 
   1  11  12        7.28        7.79      0.58 o 
   2  11  12        2.40        2.69      0.41 o 
   3  11  12        7.08        7.11      0.54 o 
  -3  12  12        4.46        4.72      1.03 o 
  -2  12  12      125.28      124.44      4.21 o 
  -1  12  12       23.51       22.77      1.12 o 
   0  12  12       28.47       29.84      1.19 o 
   1  12  12       35.75       31.54      1.19 o 
   2  12  12        0.47        1.44      0.62 o 
  -7   1  13        1.55        1.91      0.31 o 
  -6   1  13        2.61        1.48      0.31 o 
  -5   1  13        3.91        2.93      0.35 o 
  -4   1  13       53.02       59.60      1.18 o 
  -3   1  13      235.64      247.36      4.66 o 
  -2   1  13       12.45       13.47      0.64 o 
  -1   1  13       28.33       27.74      1.11 o 
   0   1  13        0.74        1.13      0.50 o 
   1   1  13       99.51       96.63      1.64 o 
   2   1  13       11.03        9.63      0.47 o 
   3   1  13        2.04        1.85      0.34 o 
   4   1  13       44.07       51.58      1.03 o 
   5   1  13       15.77       17.61      0.60 o 
   6   1  13        0.76        0.52      0.22 o 
  -7   2  13        5.17        6.06      0.35 o 
  -6   2  13        0.17        0.70      0.30 o 
  -5   2  13        1.39        5.27      0.37 o 
  -4   2  13        0.72        1.52      0.31 o 
  -3   2  13        7.24        9.85      0.49 o 
  -2   2  13      579.40      563.20      9.64 o 
  -1   2  13     1537.40     1522.51     27.34 o 
   0   2  13     1632.07     1605.19     25.14 o 
   1   2  13      671.33      659.24      9.71 o 
   2   2  13       75.92       84.83      1.40 o 
   3   2  13      109.93      123.94      1.98 o 
   4   2  13       21.42       17.74      0.56 o 
   5   2  13       73.35       65.29      1.11 o 
   6   2  13       56.80       57.85      1.22 o 
  -7   3  13        1.39        3.37      0.32 o 
  -6   3  13        1.82        2.69      0.30 o 
  -5   3  13       20.05       20.42      0.63 o 
  -4   3  13       27.91       34.73      0.88 o 
  -3   3  13      427.31      448.18      6.56 o 
  -2   3  13      116.23      114.56      2.38 o 
  -1   3  13        8.85       11.45      0.62 o 
   0   3  13       94.91       82.79      1.62 o 
   1   3  13        1.71        1.44      0.31 o 
   2   3  13      105.46      113.03      1.92 o 
   3   3  13        2.78        4.16      0.30 o 
   4   3  13      180.83      201.78      2.95 o 
   5   3  13       54.49       54.05      1.06 o 
   6   3  13       20.83       23.09      0.62 o 
  -7   4  13       10.68       10.47      1.03 o 
  -6   4  13       21.14       22.59      0.58 o 
  -5   4  13        5.98        5.89      0.42 o 
  -4   4  13       10.30       12.31      0.51 o 
  -3   4  13      277.70      284.07      4.95 o 
  -2   4  13      171.31      182.06      3.55 o 
  -1   4  13        3.94        3.41      0.37 o 
   0   4  13       12.90       15.19      0.62 o 
   1   4  13       10.43       10.01      0.51 o 
   2   4  13      153.12      141.17      2.40 o 
   3   4  13       69.22       59.80      1.11 o 
   4   4  13        9.18        9.26      0.40 o 
   5   4  13        0.92        0.69      0.23 o 
   6   4  13       12.78       15.80      0.69 o 
  -6   5  13        0.11       -0.17      0.29 o 
  -5   5  13        1.90        3.20      0.39 o 
  -4   5  13        0.06        1.01      0.30 o 
  -3   5  13       88.84       89.29      1.78 o 
  -2   5  13      440.37      455.19      7.69 o 
  -1   5  13        2.17        1.72      0.31 o 
   0   5  13       95.35       94.45      1.75 o 
   1   5  13      427.20      433.85      7.41 o 
   2   5  13      298.19      319.13      5.18 o 
   3   5  13       32.77       28.90      0.74 o 
   4   5  13       73.82       68.34      1.31 o 
   5   5  13       53.57       58.91      1.25 o 
  -6   6  13        0.57        1.01      0.35 o 
  -5   6  13        7.26        9.56      0.51 o 
  -4   6  13       12.44       14.69      0.94 o 
  -3   6  13       49.59       51.78      1.19 o 
  -2   6  13       97.98      102.84      1.75 o 
  -1   6  13       99.46       98.74      2.27 o 
   0   6  13      350.69      360.75      6.15 o 
   1   6  13       49.81       50.23      1.22 o 
   2   6  13       10.51        9.98      0.48 o 
   3   6  13       16.31       21.03      0.74 o 
   4   6  13       15.73       19.60      0.77 o 
   5   6  13      162.73      166.21      3.97 o 
  -6   7  13        0.20        0.36      0.31 o 
  -5   7  13       14.35       19.16      0.71 o 
  -4   7  13        8.63        6.45      0.40 o 
  -3   7  13        0.18        0.61      0.29 o 
  -2   7  13      179.72      175.92      3.23 o 
  -1   7  13       52.46       52.41      1.29 o 
   0   7  13        0.37        0.72      0.29 o 
   1   7  13      121.66      119.97      2.87 o 
   2   7  13       91.87       92.67      2.55 o 
   3   7  13       43.75       44.08      1.41 o 
   4   7  13       41.44       43.03      1.18 o 
   5   7  13       18.10       17.17      0.78 o 
  -5   8  13        7.69        7.98      0.51 o 
  -4   8  13       39.88       39.65      1.19 o 
  -3   8  13       89.13       96.57      2.27 o 
  -2   8  13      125.06      123.49      3.20 o 
  -1   8  13      141.37      150.23      4.38 o 
   0   8  13       45.65       43.90      2.11 o 
   1   8  13       44.66       45.24      1.54 o 
   2   8  13        0.06        0.28      0.53 o 
   3   8  13        0.15       -0.01      0.44 o 
   4   8  13        2.88        1.97      0.47 o 
  -5   9  13        1.31        1.12      0.33 o 
  -4   9  13        7.10        8.77      0.51 o 
  -3   9  13       45.76       50.19      1.35 o 
  -2   9  13       39.79       49.82      1.56 o 
  -1   9  13       30.36       32.07      1.38 o 
   0   9  13        5.53        4.73      0.53 o 
   1   9  13       11.40       13.43      0.74 o 
   2   9  13        7.58        6.90      0.60 o 
   3   9  13       42.84       46.48      1.65 o 
   4   9  13       91.67       92.39      4.52 o 
  -4  10  13        0.59        0.13      0.38 o 
  -3  10  13        0.32       -0.05      0.38 o 
  -2  10  13       10.14       11.39      0.69 o 
  -1  10  13       75.78       76.47      2.36 o 
   0  10  13       66.57       68.80      1.90 o 
   1  10  13        0.00       -0.25      0.33 o 
   2  10  13       67.11       67.77      1.66 o 
   3  10  13        5.92        6.33      0.77 o 
  -3  11  13       22.21       22.71      1.23 o 
  -2  11  13       36.41       37.58      1.18 o 
  -1  11  13        8.86        9.05      0.66 o 
   0  11  13        9.78       10.59      0.66 o 
   1  11  13        5.39        4.82      0.41 o 
   2  11  13        2.31        3.90      1.03 o 
  -7   0  14        9.37       12.93      1.23 o 
  -6   0  14        0.99        3.44      0.46 o 
  -5   0  14       35.40       40.69      1.46 o 
  -4   0  14       56.11       50.74      3.44 o 
  -3   0  14       46.34       48.92      2.79 o 
  -2   0  14     1383.13     1364.76     52.66 o 
  -1   0  14     2203.68     2061.10     60.63 o 
   0   0  14      311.12      308.98     11.56 o 
   1   0  14       80.59       86.12      2.58 o 
   2   0  14      120.29      133.91      4.24 o 
   3   0  14       31.88       25.55      1.43 o 
   4   0  14      205.39      218.60      5.51 o 
   5   0  14       85.57       83.66      2.31 o 
   6   0  14       11.86       12.52      1.23 o 
  -6   1  14        2.34        2.90      0.31 o 
  -5   1  14       43.24       46.28      1.10 o 
  -4   1  14      109.51      104.05      2.27 o 
  -3   1  14       29.01       27.58      0.94 o 
  -2   1  14       13.00       11.19      0.61 o 
  -1   1  14        3.81        4.78      0.45 o 
   0   1  14       16.44       17.11      0.71 o 
   1   1  14      226.14      214.01      5.01 o 
   2   1  14      339.10      338.28      5.06 o 
   3   1  14      216.40      231.78      3.59 o 
   4   1  14        7.03        9.21      0.44 o 
   5   1  14       26.15       21.22      0.58 o 
  -6   2  14        2.11        1.56      0.26 o 
  -5   2  14       12.56       13.49      0.54 o 
  -4   2  14        3.88        2.99      0.32 o 
  -3   2  14       10.13        9.43      0.48 o 
  -2   2  14       23.78       22.11      0.79 o 
  -1   2  14        8.52        9.97      0.51 o 
   0   2  14       18.74       17.40      0.67 o 
   1   2  14       40.71       39.47      0.93 o 
   2   2  14        0.40        0.42      0.26 o 
   3   2  14        0.27        0.14      0.25 o 
   4   2  14       11.46        8.14      0.41 o 
   5   2  14        3.77        3.03      0.26 o 
  -6   3  14        2.05        2.63      0.32 o 
  -5   3  14       29.77       30.25      0.72 o 
  -4   3  14      138.54      137.16      2.11 o 
  -3   3  14      156.52      151.41      2.86 o 
  -2   3  14      213.71      200.57      4.22 o 
  -1   3  14        3.41        3.69      0.39 o 
   0   3  14      231.63      243.15      4.09 o 
   1   3  14       83.80       78.76      1.50 o 
   2   3  14       10.40       17.15      0.53 o 
   3   3  14       55.37       59.58      1.14 o 
   4   3  14        4.34        5.40      0.35 o 
   5   3  14       20.33       20.38      0.57 o 
  -6   4  14       38.93       35.72      1.09 o 
  -5   4  14       54.37       50.46      1.01 o 
  -4   4  14       14.68       17.25      0.64 o 
  -3   4  14      344.96      363.37      6.81 o 
  -2   4  14      175.96      196.91      3.80 o 
  -1   4  14       15.54       16.22      0.69 o 
   0   4  14       98.14      103.07      1.91 o 
   1   4  14        5.75        6.39      0.52 o 
   2   4  14       89.21       78.27      1.46 o 
   3   4  14       82.28       73.33      1.39 o 
   4   4  14       83.04       83.32      1.44 o 
   5   4  14       15.51       16.19      0.52 o 
  -6   5  14        0.57        0.82      0.44 o 
  -5   5  14       43.55       49.41      1.53 o 
  -4   5  14       68.59       70.77      1.60 o 
  -3   5  14      110.99      104.58      1.91 o 
  -2   5  14      161.51      160.73      2.91 o 
  -1   5  14        1.42        0.92      0.30 o 
   0   5  14      104.03      106.37      1.94 o 
   1   5  14       19.29       16.72      0.59 o 
   2   5  14       96.10      105.65      2.00 o 
   3   5  14      105.50      109.20      2.47 o 
   4   5  14        6.64        7.30      0.37 o 
   5   5  14       11.13       11.22      0.66 o 
  -5   6  14        0.30       -0.09      0.27 o 
  -4   6  14       63.19       60.21      1.39 o 
  -3   6  14       42.49       47.32      1.21 o 
  -2   6  14        7.58        8.22      0.58 o 
  -1   6  14       70.75       69.04      1.83 o 
   0   6  14       43.70       41.24      1.20 o 
   1   6  14       27.68       21.34      0.90 o 
   2   6  14        4.10        3.16      0.38 o 
   3   6  14        7.62        7.72      0.57 o 
   4   6  14       18.42       18.41      0.92 o 
  -5   7  14       42.28       39.82      2.26 o 
  -4   7  14       87.84       89.34      2.33 o 
  -3   7  14       34.92       38.04      1.54 o 
  -2   7  14        0.37        0.51      0.36 o 
  -1   7  14        2.38        2.50      0.44 o 
   0   7  14       62.94       59.46      1.71 o 
   1   7  14       83.85       86.93      2.37 o 
   2   7  14       40.01       44.16      1.37 o 
   3   7  14       11.21       13.12      0.84 o 
   4   7  14        7.22        8.80      0.63 o 
  -5   8  14        0.22        0.00      0.62 o 
  -4   8  14        0.40       -0.06      0.44 o 
  -3   8  14        0.32        0.28      0.38 o 
  -2   8  14       63.46       64.15      2.61 o 
  -1   8  14      135.39      133.24      4.65 o 
   0   8  14        0.71        1.64      0.54 o 
   1   8  14       95.89       97.51      3.03 o 
   2   8  14       29.31       31.87      1.36 o 
   3   8  14       15.36       14.30      0.81 o 
  -4   9  14       23.52       22.81      1.23 o 
  -3   9  14       14.55       11.99      0.64 o 
  -2   9  14        2.63        3.48      0.54 o 
  -1   9  14       11.51        9.92      0.71 o 
   0   9  14       12.66       13.21      0.78 o 
   1   9  14       23.92       26.11      0.99 o 
   2   9  14       45.96       48.01      2.67 o 
   3   9  14       16.97       13.12      0.84 o 
  -3  10  14        1.52        2.26      0.82 o 
  -2  10  14        0.01        0.34      0.40 o 
  -1  10  14       11.32       11.04      0.66 o 
   0  10  14       10.35        9.14      0.63 o 
   1  10  14        2.77        2.79      0.43 o 
   2  10  14       21.77       20.82      1.44 o 
   0  11  14        5.10        4.72      1.03 o 
  -6   1  15        8.76        8.04      0.43 o 
  -5   1  15       21.11       17.46      0.67 o 
  -4   1  15        0.52        0.07      0.34 o 
  -3   1  15       98.46      118.39      2.91 o 
  -2   1  15      186.67      187.56      4.09 o 
  -1   1  15        0.86        1.50      0.40 o 
   0   1  15      179.93      187.46      5.19 o 
   1   1  15       82.34       80.79      1.83 o 
   2   1  15        8.26        7.87      0.53 o 
   3   1  15       45.77       41.42      1.09 o 
   4   1  15       63.17       65.22      1.33 o 
   5   1  15       23.58       25.52      0.75 o 
  -6   2  15       13.47       11.43      0.58 o 
  -5   2  15        6.03        7.87      0.44 o 
  -4   2  15        5.25        4.12      0.49 o 
  -3   2  15        0.24        0.57      0.35 o 
  -2   2  15       23.52       20.29      0.73 o 
  -1   2  15       24.74       24.18      0.75 o 
   0   2  15        4.67        4.77      0.45 o 
   1   2  15        1.55        1.84      0.27 o 
   2   2  15       49.26       50.79      1.51 o 
   3   2  15      202.97      199.48      3.29 o 
   4   2  15        2.55        3.33      0.29 o 
   5   2  15      128.72      123.11      4.28 o 
  -6   3  15        1.72        0.82      0.41 o 
  -5   3  15       26.69       26.49      0.81 o 
  -4   3  15       82.47       80.07      1.80 o 
  -3   3  15       17.28       22.93      0.82 o 
  -2   3  15       40.20       45.85      1.54 o 
  -1   3  15       83.14       79.69      1.93 o 
   0   3  15        1.58        1.97      0.28 o 
   1   3  15      245.72      229.96      3.88 o 
   2   3  15       66.90       69.21      1.54 o 
   3   3  15        1.26        2.66      0.41 o 
   4   3  15       74.14       74.60      1.51 o 
   5   3  15       97.49       92.19      4.52 o 
  -5   4  15        0.92        0.81      0.33 o 
  -4   4  15       85.22       80.18      1.93 o 
  -3   4  15       24.39       26.21      0.92 o 
  -2   4  15       33.78       38.26      1.17 o 
  -1   4  15       18.59       18.64      0.70 o 
   0   4  15       16.60       22.62      0.67 o 
   1   4  15       43.24       41.86      1.09 o 
   2   4  15        0.31        0.43      0.33 o 
   3   4  15       46.16       46.65      1.32 o 
   4   4  15       15.09       16.63      0.54 o 
  -5   5  15        2.21        1.47      0.35 o 
  -4   5  15        2.03        3.36      0.36 o 
  -3   5  15       74.84       64.96      1.92 o 
  -2   5  15        1.52        1.82      0.34 o 
  -1   5  15        6.93        7.15      0.51 o 
   0   5  15        1.22        2.06      0.31 o 
   1   5  15        3.21        2.36      0.36 o 
   2   5  15       74.10       77.79      1.75 o 
   3   5  15       17.59       18.71      0.80 o 
   4   5  15       44.51       38.51      1.33 o 
  -5   6  15       13.32        7.39      0.64 o 
  -4   6  15       20.73       19.58      0.98 o 
  -3   6  15       33.22       30.57      1.01 o 
  -2   6  15       29.37       40.39      1.53 o 
  -1   6  15      150.53      172.39      5.81 o 
   0   6  15      300.84      320.73      6.73 o 
   1   6  15        1.21        1.94      0.37 o 
   2   6  15       69.52       68.28      1.91 o 
   3   6  15       64.03       71.45      1.91 o 
   4   6  15        3.22        2.26      0.82 o 
  -4   7  15       13.88       14.10      0.78 o 
  -3   7  15        6.86        5.61      0.73 o 
  -2   7  15        2.02        2.16      0.58 o 
  -1   7  15       22.42       21.94      1.10 o 
   0   7  15       47.82       48.64      1.84 o 
   1   7  15       28.22       29.92      1.29 o 
   2   7  15       17.30       21.70      1.05 o 
   3   7  15       10.80       10.53      0.66 o 
  -3   8  15        0.90        1.79      0.49 o 
  -2   8  15        1.68        1.85      0.58 o 
  -1   8  15        6.99        5.96      0.63 o 
   0   8  15       56.59       47.27      2.55 o 
   1   8  15       11.78       10.04      0.69 o 
   2   8  15       20.14       20.74      0.97 o 
  -2   9  15        9.13        8.96      0.73 o 
  -1   9  15        3.95        4.32      0.51 o 
   0   9  15       67.97       63.64      3.70 o 
   1   9  15       18.14       17.04      1.64 o 
  -5   0  16        4.22        4.11      0.47 o 
  -4   0  16       37.84       47.40      2.18 o 
  -3   0  16      160.53      185.86      6.68 o 
  -2   0  16       70.74       78.85      3.19 o 
  -1   0  16       79.76       81.22      3.34 o 
   0   0  16      317.30      354.34     12.06 o 
   1   0  16      114.89      122.84      5.75 o 
   2   0  16       14.04       15.33      1.00 o 
   3   0  16       27.31       26.04      1.17 o 
   4   0  16      175.48      180.39      5.10 o 
  -5   1  16       19.71       28.02      0.88 o 
  -4   1  16       72.15       74.48      2.10 o 
  -3   1  16      243.93      241.83      6.21 o 
  -2   1  16      140.50      143.40      3.31 o 
  -1   1  16       94.14       93.68      2.48 o 
   0   1  16        0.59        0.57      0.37 o 
   1   1  16        5.48        4.36      0.46 o 
   2   1  16       76.60       79.63      1.84 o 
   3   1  16       89.57       90.63      1.72 o 
   4   1  16        8.27        7.85      0.42 o 
  -5   2  16        0.07       -0.12      0.28 o 
  -4   2  16       39.74       35.54      1.08 o 
  -3   2  16       18.71       21.04      1.10 o 
  -2   2  16        0.00       -0.21      0.34 o 
  -1   2  16        0.51        0.68      0.36 o 
   0   2  16       40.37       36.70      1.01 o 
   1   2  16       49.56       50.09      1.21 o 
   2   2  16       22.43       24.18      0.72 o 
   3   2  16        1.55        2.44      0.32 o 
   4   2  16        7.57        7.59      0.36 o 
  -5   3  16      124.26      127.11      6.16 o 
  -4   3  16      103.27      110.32      2.51 o 
  -3   3  16        6.70        7.21      0.42 o 
  -2   3  16        9.81        8.40      0.47 o 
  -1   3  16       14.27       15.47      0.61 o 
   0   3  16        0.38        0.67      0.31 o 
   1   3  16        3.34        2.10      0.32 o 
   2   3  16       98.87      100.31      2.00 o 
   3   3  16      118.07      121.61      2.31 o 
   4   3  16        9.31        9.99      0.57 o 
  -5   4  16        6.53        5.75      0.62 o 
  -4   4  16       44.85       31.22      0.97 o 
  -3   4  16        3.13        1.80      0.32 o 
  -2   4  16      116.40      121.86      2.88 o 
  -1   4  16      173.51      177.90      3.86 o 
   0   4  16        2.33        1.81      0.32 o 
   1   4  16      197.42      194.53      3.59 o 
   2   4  16       50.21       49.06      1.22 o 
   3   4  16       44.40       38.94      1.11 o 
  -4   5  16       36.75       37.20      1.52 o 
  -3   5  16        1.27        1.44      0.38 o 
  -2   5  16       23.87       27.88      1.10 o 
  -1   5  16        9.57        9.03      0.51 o 
   0   5  16        8.12        8.35      0.46 o 
   1   5  16        0.21        0.58      0.28 o 
   2   5  16       63.10       65.89      1.48 o 
   3   5  16      103.91      102.74      3.62 o 
  -3   6  16        0.07        0.51      0.44 o 
  -2   6  16       29.79       25.66      1.44 o 
  -1   6  16       23.61       21.51      1.08 o 
   0   6  16        0.04        0.57      0.40 o 
   1   6  16       13.45       10.02      0.54 o 
   2   6  16       27.94       27.36      1.09 o 
   3   6  16        1.74        1.23      0.82 o 
  -3   7  16       80.26       66.32      3.49 o 
  -2   7  16       11.80        9.03      0.73 o 
   0   7  16       18.81       16.22      1.64 o 
   1   7  16       12.44       12.12      0.74 o 
   2   7  16       69.00       69.85      2.60 o 
  -1   8  16        0.05        0.21      0.62 o 
   0   8  16       12.55       13.18      0.94 o 
   1   8  16       30.43       32.23      2.26 o 
  -4   1  17      190.74      177.35      3.86 o 
  -3   1  17       85.76       84.72      1.87 o 
  -2   1  17        8.21        6.90      0.47 o 
  -1   1  17        3.21        2.14      0.36 o 
   0   1  17        0.07        0.21      0.32 o 
   1   1  17      132.31      129.49      2.68 o 
   2   1  17       95.56       95.63      1.89 o 
   3   1  17        0.08        0.44      0.23 o 
  -4   2  17       21.52       26.76      0.92 o 
  -3   2  17        3.60        3.89      0.38 o 
  -2   2  17        4.50        6.48      0.44 o 
  -1   2  17      141.19      150.91      3.18 o 
   0   2  17      156.70      155.92      2.94 o 
   1   2  17        3.70        4.95      0.39 o 
   2   2  17       63.94       68.47      1.54 o 
   3   2  17      161.11      163.48      7.60 o 
  -4   3  17       60.70       51.36      1.96 o 
  -3   3  17        5.42        4.61      0.36 o 
  -2   3  17        1.92        2.22      0.34 o 
  -1   3  17        4.15        5.06      0.38 o 
   0   3  17       74.39       81.68      1.82 o 
   1   3  17      178.02      178.31      4.54 o 
   2   3  17        6.26        7.28      0.36 o 
  -3   4  17        0.43        0.00      0.44 o 
  -2   4  17        4.16        4.03      0.49 o 
  -1   4  17        5.40        3.36      0.34 o 
   0   4  17       15.91       17.70      1.01 o 
   1   4  17        6.05        5.46      0.37 o 
   2   4  17        5.79        5.01      0.39 o 
  -2   5  17       10.87       10.38      0.51 o 
  -1   5  17        0.73        0.97      0.30 o 
   0   5  17      102.10       98.95      4.25 o 
   1   5  17       19.92       21.86      0.83 o 
  -1   6  17        7.90       10.47      1.03 o 
  -2   0  18        7.60       10.38      0.82 o 
  -1   0  18       93.39       86.97      3.19 o 
   0   0  18        3.20        3.95      0.47 o 
   1   0  18      125.65      116.82      4.14 o 
  -2   1  18       33.87       37.14      1.03 o 
  -1   1  18       52.45       52.33      1.24 o 
   0   1  18        8.57        7.83      0.42 o 
   1   1  18        0.85        0.69      0.29 o 
  -2   2  18        8.46        8.98      0.46 o 
  -1   2  18        3.49        3.15      0.32 o 
   0   2  18        0.05        0.48      0.28 o 
   1   2  18        1.17        1.72      0.36 o 
  -2   3  18        0.49        2.67      0.44 o 
  -1   3  18        5.46        6.06      0.58 o 
   0   3  18        0.21       -0.10      0.44 o 
   1   3  18       44.25       42.52      1.95 o 
  -1   4  18       40.43       36.75      2.05 o 
   0   4  18        0.30        0.41      0.41 o 
                                                 
